# Supplementary material for: Economic losses or environmental gains? Framing effects on public support for environmental management
Source: PLoS One. 2019 Jul 25;14(7):e0220320. doi: 10.1371/journal.pone.0220320 (PMC6657883; doi:10.1371/journal.pone.0220320)
Supplement: S1 Data — (CSV) [file pone.0220320.s006.csv]

Q_TotalDuration	psid	good_complete	urban_rural	age	gender	highest_degree	employment_status	employment_text	occupation	hhincome	white	black	am_indian	asian	pac_islander	race_other	race_text	latino	partyid	partyid_text	ind_lean	dem_strength	rep_strength	polinterest	ideology	nep1	nep2_rev	nep3_rev	nep4	nep5	ind1	ind2	ind3	ind4	male_altruism1	male_altruism2	male_bio1	male_bio2	male_bio3	male_ego1	male_ego2	male_ego3	male_altruism3	male_control	female_altruism1	female_altruism2	female_bio1	female_bio2	female_bio3
401	ga0A5miCVoi5JuUDVNwo0w**	1	2	28	1	5	1		1	6	0	0	0	1	0	0		2	3		5			4	4	2	4	4	3	2	2	3	4	5	3	3	4	4	4	4	4	4	3	2
1365	ga0A5miCVogu5IQnS_kT4Q**	1	2	29	2	5	4		9	2	1	0	0	0	0	0		1	2			7		4	4	5	1	1	5	5	3	2	2	5											5	4	5	5	5
595	ga0A5miCVohwnc-czIZB7g**	1	2	28	2	2	1		3	2	0	0	0	0	0	1	Mexican	1	2			7		5	1	5	5	2	5	5	5	2	5	5											5	5	5	5	5
1718	ga0A5miCVojto_iV8j8GSA**	1	1		2	6	1		1	7	1	0	0	0	0	0		2	1				1	5	4	5	5	3	2	5	2	5	5	5											4	5	5	5	5
690	ga0A5miCVohHXgbjRxM-jg**	1	1	62	1	3	1		2	3	1	0	0	0	0	0		2	1				2	5	6	3	4	2	3	2	5	5	2	2	4	3	3	5	4	2	3	3	4	2
933	ga0A5miCVojML8tYAGGV5w**	1	1	73	2	6	4		8	5	1	0	0	0	0	0		2	3		5			3	3	5	1	1	5	2	2	3	1	4											4	4	4	4	5
652	ga0A5miCVogeb2oikUbqpQ**	1	1	39	2	5	1		1	3	0	0	0	0	1	0		2	2			7		4	4	5	2	3	2	4	2	2	4	2											4	4	3	4	4
1131	ga0A5miCVoiWh-ac4YtTmw**	1	2	62	1	3	4		9	1	1	0	0	0	0	0		2	1				1	5	5	2	3	5	3	2	2	5	1	2	3	5	4	4	5	1	2	2	3	2
550	ga0A5miCVojMxi55ZMm_aA**	1	1		1	6	1		1	6	0	0	0	1	0	0		2	3		5			4	3	2	3	1	2	4	2	2	4	2	4	4	4	3	4	2	3	3	4	2
1163	ga0A5miCVoincksKVfSEDg**	1	2	82	1	5	5		8	5	0	0	0	0	0	1	American	2	1				2	5	7	1	2	5	1	4	5	2	4	4	3	2	2	2	3	3	3	3	3	2
1363	ga0A5miCVoiAuPCotkKv2A**	1	2		1	5	1		1	5	0	0	0	1	0	0		2	1				1	5	6	2	4	2	5	1	5	2	4	4	2	2	2	2	2	2	2	2	2	2
1662	ga0A5miCVohm8zH93HpZdg**	1	1	51	2	4	1		1	6	0	1	0	0	0	0		2	2			7		3	2	3	3	3	3	3	5	5	4	2											4	5	1	4	3
1377	ga0A5miCVog-3tsyMO_zbA**	1	3	33	1	3	4		9	2	1	0	0	0	0	0		2	1				2	2	4	2	3	4	2	2	2	5	4	3	5	4	4	3	3	2	3	3	4	2
498	ga0A5miCVogmwR0coMJ-dw**	1	1		2	5	1		2	2	1	0	0	0	0	0		2	3		5			3	2	5	4	3	5	5	3	2	4	5											5	5	5	4	5
815	ga0A5miCVoiUbNuOWrVsmQ**	1	1	75	2	6	5		8	3	1	0	0	0	0	0		2	2			7		4	1	5	4	1	2	5	2	2	4	3											5	5	5	3	5
1222	ga0A5miCVojHVMOpQm7hMA**	1	3	66	2	3	5		8	7	1	0	0	0	0	0		2	1				2	4	5	2	2	4	3	5	2	2	4	5											3	3	3	4	3
833	ga0A5miCVohHc2Um8Xq1JA**	1	2	19	1	3	7		9	6	1	0	0	0	0	0		2	1				1	5	6	3	3	2	2	2	5	5	3	3	4	4	4	2	3	3	4	4	3	2
340	ga0A5miCVohS7o4TIc1vcA**	1	2	25	2	3	4		9	2	1	0	0	0	0	0		1	3		5			4	4	3	5	3	2	4	5	4	3	2											3	5	5	3	3
1059	ga0A5miCVoiV4AJvZ8JY6g**	1	2	36	1	2	1		1	5	1	0	0	0	0	0		1	4	Libertarian	4			3	3	5	2	3	3	3	2	2	2	2	4	4	3	2	3	5	4	3	3	2
712	ga0A5miCVojIfRw3lHxzwQ**	1	1	45	2	4	1		2	4	1	0	0	0	0	0		2	1				1	4	6	3	3	3	3	2	3	3	4	2											3	4	3	4	3
877	ga0A5miCVohZtNHFHWecvw**	1	2	37	1	5	1		3	5	0	0	0	1	0	0		2	1				2	3	4	2	3	4	2	2	2	2	4	2	4	3	3	3	4	3	3	2	3	2
1550	ga0A5miCVohMEtJVbD7t1Q**	1	1	48	2	2	6			1	1	0	0	0	0	0		2	1				1	4	5	2	2	2	4	4	2	5	1	4											5	5	3	3	4
723	ga0A5miCVojo5Gx3c4VRKQ**	1	1	58	2	3	5		8	2	1	0	0	0	0	0		2	1				1	4	6	5	3	3	3	1	5	2	4	4											5	5	4	4	5
789	ga0A5miCVohmm7bG6Er18w**	1	2	20	2	3	7	Full Time Student	9	5	0	0	0	1	0	0		2	2			7		3	2	2	3	4	5	2	2	2	3	3											4	5	4	3	4
6396	ga0A5miCVojFov4jg7FzCw**	1	2	52	1	5	7		9	5	0	0	0	1	0	0		2	1				2	3	5	2	3	4	2	2	2	3	4	3	3	2	3	3	3	2	2	2	3	2
1120	ga0A5miCVoiMZZl6FZVYLw**	1	2	55	2	3	4		9	1	1	0	0	0	0	0		2	3		4			3	4	5	4	4	5	5	3	5	3	5											4	5	5	4	5
610	ga0A5miCVoj1RBGtrMSbfg**	1	1	48	1	3	2		3	7	1	0	0	0	0	0		2	1				1	5	6	2	2	2	4	4	5	5	4	1	3	3	5	2	5	2	3	4	4	2
1734	ga0A5miCVogRKWsdgK2CSQ**	1	1	54	2	3	6		8	1	1	0	0	0	0	0		2	3		4			4	4	5	4	1	5	2	5	5	1	5											5	5	5	5	5
882	ga0A5miCVojNhcmZ4OeWQw**	1	1	37	1	6	2		1	6	1	0	0	0	0	0		2	2			7		4	4	5	2	3	5	2	5	5	1	4	5	4	3	3	3	4	3	5	5	2
1548	ga0A5miCVogtdFQKnKCXWA**	1	2	31	2	3	2		3	4	1	0	1	0	0	0		1	3		5			1	1	5	4	1	3	5	3	2	1	3											3	5	5	5	5
904	ga0A5miCVohCqWZaDr5knQ**	1	2	33	2	2	7	full time mom	9	5	1	0	0	0	1	0		2	3		3			3	4	5	3	1	5	5	5	5	1	3											3	3	5	5	5
899	ga0A5miCVoiYd8gEgIA0Ew**	1	2	55	1	3	5		8	3	1	0	0	0	0	0		2	1				2	4	4	2	2	4	2	2	2	5	4	3	4	4	5	4	4	3	3	4	5	2
716	ga0A5miCVogg8yAW-0NoMg**	1	2	50	2	3	1		3	6	1	0	0	0	0	0		2	1				2	2		2	3	2	2	3	2	2	1	2											5	5	5	3	3
799	ga0A5miCVoikOmCeyyrciQ**	1	1		2	4	4		9	3	1	0	0	0	0	0		1	2			7		3	3	2	3	4	2	2	2	2	4	2											5	5	5	4	4
1639	ga0A5miCVoh2LyMFIAtm1A**	1	1	70	1	8	5		8	7	1	0	0	0	0	0		2	3		4			5	4	2	4	3	3	2	2	2	4	4	3	4	3	3	3	2	1	2	3	2
1891	ga0A5miCVojNai1DnBxO1A**	1	1		1	3	1		7	6	1	0	0	0	0	0		2	1				2	4	5	2	4	4	4	2	2	2	4	2	3	4	5	3	3	3	3	3	2	2
922	ga0A5miCVohn3vrsocyqqg**	1	2	40	2	4	1		2	3	0	0	0	0	1	0		2	2			6		3	4	2	4	3	3	2	2	2	4	3											5	5	4	4	5
986	ga0A5miCVohVCH1X4GEa7A**	1	2		2	4	1		1	3	1	0	0	0	0	0		2	1				2	4	4	2	4	4	3	2	2	2	4	2											4	4	4	3	3
1799	ga0A5miCVoj2ce3tjCH57g**	1	1	29	1	3	1		2	2	1	0	0	0	0	0		2	1				2	4	6	4	2	2	4	2	2	5	4	5	5	5	4	3	3	1	3	4	5	2
573	ga0A5miCVoiiQkReYBko9g**	1	2	27	1	3	4		9	4	1	0	0	0	0	0		2	3		5			3	1	5	1	1	5	5	5	5	4	1	4	5	5	5	5	2	3	3	5	2
1483	ga0A5miCVohzc_5jpXQpKw**	1	1	21	2	1	4		9	2	0	0	0	0	0	0		1	2			7		3	3	3	3	3	5	1	5	2	2	5											5	5	4	4	4
1746	ga0A5miCVoiHfTVXXUZk8Q**	1	1		1	5	2		3	1	0	0	0	0	1	0		2	3		4			4	4	2	4	4	2	1	3	2	4	3	5	5	4	4	4	1	1	3	5	2
2609	ga0A5miCVojzD5XbEQakzg**	1	2	22	2	2	1		5	2	1	0	1	0	0	0		2	3		3			5	4	3	2	2	4	1	5	5	4	2											4	4	3	3	3
1165	ga0A5miCVoiQs2gw9LDbhw**	1	1	22	1	2	4		9	2	0	0	0	0	0	1	Hispanic	1	2			7		2	3	5	4	4	3	5	5	2	3	2	4	4	4	3	5	3	2	3	3	2
3570	ga0A5miCVohcQBUZ9iUuHA**	1	1	28	1	6	1		6	6	1	0	0	0	0	0		1	2			6		4	3	3	2	2	3	2	2	5	4	2	5	4	5	5	5	3	4	4	5	2
829	ga0A5miCVogrOwQaxhMsZA**	1	1	30	1	5	4		3	2	0	0	0	1	0	0		2	2			6		4	2	2	2	4	2	2	2	5	3	2	5	5	4	4	4	2	2	2	4	2
1266	ga0A5miCVohElgYmhxnUcg**	1	1		1	3	4		9	5	0	0	0	1	0	0		2	2			6		4	2	5	1	4	5	2	3	5	4	3	4	4	4	3	5	2	2	2	4	2
1036	ga0A5miCVog7BA87zfScxQ**	1	2	71	1	6	5		8	6	1	0	0	0	0	0		2	2			7		4	2	2	4	4	2	5	3	2	4	4	4	5	3	4	3	2	2	2	5	2
767	ga0A5miCVohCjLpzN_SxQQ**	1	2	18	2	1	7	student	9	5	1	0	0	0	0	0		2	2			7		5	2	2	4	1	2	2	2	2	1	4											3	4	3	4	4
728	ga0A5miCVohMkpFEfIy7BA**	1	1	45	1	5	6		9	1	1	0	0	0	0	0		2	2			7		3	1	5	1	1	5	5	3	2	3	2	4	3	4	4	4	1	3	3	4	2
325	ga0A5miCVogjFGEoq_EX9Q**	1	2	34	2	5	1		1	4	1	0	0	0	0	0		2	2			7		4	2	5	4	1	5	2	3	5	1	1											3	4	5	4	5
562	ga0A5miCVoi3shA-U86HXw**	1	1	30	1	6	2		1	7	1	0	0	0	0	0		2	1				1	5	4	2	5	5	5	5	2	5	5	5	5	5	5	5	5	5	5	4	4	2
467	ga0A5miCVoiwDwb7D9-nzA**	1	1	57	1	6	1		1	7	1	0	0	0	0	0		2	3		4			3	4	2	4	3	3	4	2	2	3	2	4	4	4	4	4	1	3	4	4	2
1004	ga0A5miCVogEeYY9Xd_uWg**	1	2		2	3	5		8	6	1	0	0	0	0	0		2	1				1	4	6	2	2	4	2	2	5	2	4	4											4	4	3	3	3
1010	ga0A5miCVoiIwri2nzVCvA**	1	2	22	2	2	2		1	4	1	0	0	0	0	0		2	1				1	2	7	3	3	3	3	3	3	3	3	3											4	4	4	3	3
537	ga0A5miCVoifWvkSQH0dmg**	1	1	55	2	2	6		8	5	1	0	0	0	0	0		1	1				2	2	6	2	2	2	2	2	2	2	2	2											3	3	3	4	3
815	ga0A5miCVojZ6CgE-0UJAQ**	1	1	49	2	5	2		1	2	1	0	0	0	0	0		2	2			7		5	1	5	4	1	5	5	3	3	4	1											4	5	5	4	5
1441	ga0A5miCVojrVaV9e-6TPg**	1	1	24	2	3	4		9	1	0	1	0	0	0	0		2	2			7		4	1	5	1	3	5	3	3	2	1	1											4	5	5	4	5
711	ga0A5miCVohajwtRI62ZcQ**	1	2	41	1	8	1		1	4	1	0	0	0	0	0		2	2			6		4	4	3	3	3	3	3	2	2	4	3	4	3	5	3	5	3	4	3	5	2
1795	ga0A5miCVojj0yYbmvhvBw**	1	2		2	5	7	Caregiver to parent	9	6	0	0	0	1	0	0		2	1				1	4	6	4	2	2	1	4	5	5	1	1											4	4	3	3	4
1046	ga0A5miCVoj25kFdJ7osWQ**	1	1		2	6	1		1	6	1	0	0	0	0	0		2	2			7		5	1	5	1	1	5	5	4	4	1	4											5	5	5	5	5
575	ga0A5miCVoiC0UnLtmAoZg**	1	1		2	3	7	student		4	1	0	0	0	0	0		2	2			7		3	2	5	1	1	5	5	2	4	2	4											4	4	5	4	5
738	ga0A5miCVogRT39tvK3Q-w**	1	2	36	2	5	1		1	5	1	0	0	0	0	0		2	3		5			4	3	5	3	1	2	2	5	2	4	4											5	5	5	4	4
428	ga0A5miCVojqpvwa-y1c-g**	1	1	28	1	5	1		7	3	1	0	0	0	0	0		2	2			7		5	6	5	5	2	5	5	2	2	5	3	4	4	5	5	5	4	5	5	5	2
747	ga0A5miCVojLHtqtzaH8Tg**	1	1	24	2	5	1		3	5	1	0	0	0	0	1	Hispanic	1	2			6		4	3	2	4	3	2	2	3	3	4	2											4	4	5	5	3
639	ga0A5miCVojh4Rt39uCtHg**	1	3	55	1	5	1		4	5	1	0	0	0	0	0		1	1				1	5	6	2	3	2	2	5	5	5	2	5	4	5	3	3	4	1	2	1	3	2
764	ga0A5miCVoh2HYYrONg7eQ**	1	1		2	4	1		3	4	0	0	0	0	0	1	Hispanic	1	2			7		5	4	2	4	1	2	2	2	2	4	1											4	4	5	3	5
1530	ga0A5miCVoihljXukJOc7A**	1	1		2	2	7		9	1	0	0	0	0	0	0		1	2			6		3	2	2	3	4	2	3	2	5	2	3											5	5	5	3	4
1105	ga0A5miCVohPHa73AjFxMQ**	1	1	24	2	5	4		9	2	1	0	0	0	0	0		2	2			6		2		5	3	1	5	5	2	2	4	4											4	4	3	4	4
1144	ga0A5miCVoiCr3MpEMDEsA**	1	3	52	1	3	6		8	2	1	0	0	0	0	0		1	2			6		5	3	5	1	1	5	5	5	5	3	2	5	5	5	4	5	3	2	2	5	2
993	ga0A5miCVojaoAXwE7qtrw**	1	1	54	2	6	1		1	7	1	0	0	0	0	0		2	3		3			5	4	2	3	4	2	5	2	5	4	2											5	5	5	4	5
1273	ga0A5miCVogqoihU9UBl4A**	1	1	54	2	3	6			1	0	1	1	0	0	0		2	2			7		5	4	3	4	4	5	5	5	5	5	5											4	5	5	5	3
1214	ga0A5miCVoiAzDnMsdtAiQ**	1	2	67	1	4	5		8	2	1	0	0	0	0	0		2	2			6		2	5	2	4	4	2	4	2	2	3	2	2	4	4	4	4	2	2	2	4	2
989	ga0A5miCVohNQTql4LK1FA**	1	3	65	1	5	2		3	4	1	0	0	0	0	0		2	3		5			5	3	5	2	1	5	5	2	2	2	2	4	4	5	3	5	1	3	3	4	2
2826	ga0A5miCVogDtnzoT4_0bw**	1	2		2	5	1		3	3	1	0	0	0	0	0		2	1				2	4	4	4	4	4	2	2	5	2	4	5											4	5	3	4	4
1389	ga0A5miCVojgUMUw1OPfnA**	1	2	25	2	2	3		9	2	1	0	0	0	0	0		1	1				2	4	5	5	4	2	3	3	5	5	5	5											4	5	4	4	4
1510	ga0A5miCVohHVuA51bJgVQ**	1	2	55	2	2	1		2	2	1	0	0	0	0	0		2	2			6		3	3	5	1	1	5	5	2	3	2	3											4	4	4	4	4
2044	ga0A5miCVoga6inY_ztdRQ**	1	3	21	2	3	1		2	3	0	0	0	0	0	1	Mexican	1	2			6		3	4	5	2	2	5	2	5	5	5	5											5	5	5	5	5
1690	ga0A5miCVoi7oqigmSSgqQ**	1	2	45	1	4	1		2	4	1	0	0	0	0	0		2	3		4			4	4	5	1	1	5	5	2	5	4	2	4	4	4	4	5	4	2	2	4	2
1182	ga0A5miCVohcKYTs0D-kzA**	1	1		2	5	1		7	4	1	0	0	0	0	0		1	2			7		4	2	2	2	4	5	4	5	5	4	2											4	5	5	5	5
1822	ga0A5miCVohn171jrBozmQ**	1	2	29	1	5	1		1	7	1	0	0	0	0	0		2	2			7		4	2	5	1	1	5	5	2	4	1	4	5	5	5	4	5	1	2	2	5	2
2978	ga0A5miCVojil6m1v2-PHw**	1	1	31	1	5	1		3	4	1	0	0	0	0	0		2	1				2	3	5	2	3	3	3	2	2	5	4	2	4	5	3	2	3	3	3	5	4	2
534	ga0A5miCVojspnvJ99u89w**	1	2	32	2	2	6		9	1	1	0	0	0	0	0		1	1				1	4	7	2	3	4	2	2	5	2	2	3											4	5	3	4	5
1763	ga0A5miCVogVT_YEZ7_KJA**	1	2	60	1	7	1		7	7	1	0	0	0	0	0		2	3		5			5	4	5	4	1	5	5	3	3	1	1	5	4	5	4	5	2	3	3	5	2
384	ga0A5miCVoi8f10fk1GSFA**	1	2	25	2	5	1		1	5	0	0	0	1	0	0		2	2			6		4	2	4	1	3	4	4	3	4	3	3											5	5	4	5	4
1604	ga0A5miCVohCQkBqs6_0Fw**	1	1		2	3	1			3	0	0	0	0	1	0		2	2			7		4	2	2	2	2	2	1	5	5	1	2											4	4	4	4	4
2473	ga0A5miCVoghhQP8BlpYUQ**	1	3	39	2	2	7	Home Maker	9	2	1	0	0	0	0	0		2	2			7		3		2	3	3	2	5	2	5	3	5											4	3	3	3	5
1508	ga0A5miCVohfVdjHzd8HRA**	1	2	29	1	5	4		9	1	1	0	0	0	0	0		1	1				1	4	6	5	2	3	2	2	2	2	2	5	4	4	5	5	4	4	5	4	3	2
1220	ga0A5miCVogt9dvkxV-MMQ**	1	1	57	2	5	6		9	1	1	1	0	0	0	0		1	2			7		4	2	5	4	1	5	5	2	2	1	1											4	5	5	5	5
742	ga0A5miCVoihBROvOpLNvQ**	1	1		2	6	1		1	5	1	0	0	0	0	0		2	2			6		4	4	2	5	2	3	3	2	3	3	3											3	4	3	3	4
848	ga0A5miCVohszfF1JnE2SQ**	1	1	32	2	3	6		9	2	1	0	0	1	0	0		1	2			7		3	5	5	4	3	5	2	5	3	3	2											5	5	5	4	5
629	ga0A5miCVojCsW0N5HI9vA**	1	1		2	5	7	Homemaker	9	5	0	0	0	1	0	0		2	3		4			2		3	3	3	3	2	2	2	4	3											4	4	4	4	5
682	ga0A5miCVogXVXpd6KQU1Q**	1	2	65	2	5	1		1	7	1	0	0	0	0	0		2	1				2	3	5	2	4	4	2	2	2	3	4	2											3	4	3	3	4
725	ga0A5miCVoicl2DO9vGxoQ**	1	2	19	2	3	7		9	3	0	1	0	0	0	0		1	3		4			3	4	2	4	3	3	3	2	2	4	3											5	5	5	5	5
981	ga0A5miCVogJIJ5-XFVFbQ**	1	1		2	5	2		2	4	1	0	0	0	0	0		2	2			6		4	2	2	3	4	2	2	5	2	1	2											5	4	4	4	4
778	ga0A5miCVojiYsLf5wOgjQ**	1	2		2	5	2		1	7	1	0	0	0	0	0		2	3		3			4	6	2	3	4	4	2	5	2	4	2											3	3	3	3	4
664	ga0A5miCVogyUpPH89DE2A**	1	2		2	5	4		9	3	1	0	0	0	0	0		2	4	libertarian	4			3	4	4	4	4	3	4	5	2	4	2											4	5	3	4	3
874	ga0A5miCVohTRrPEzGPptQ**	1	2		1	3	2		3	3	1	0	0	0	0	0		2	1				1	5	5	2	3	4	3	2	2	2	1	3	4	4	5	3	5	2	2	3	3	2
767	ga0A5miCVojkzgd04sLZdw**	1	2	62	2	4	7	Homemaker	9	4	1	0	0	0	0	0		2	3		5			3	3	5	3	1	5	4	2	3	4	3											5	4	5	5	5
866	ga0A5miCVohspOuTnoDvHA**	1	1	23	1	2	4		9	1	1	0	0	0	0	0		2	2			7		3	4	5	1	1	5	5	3	5	5	5	5	5	5	5	5	1	1	1	5	2
869	ga0A5miCVogiKtpX8FazqA**	1	3	31	1	3	1		6	3	1	0	0	0	0	0		2	1				1	5	6	5	1	4	5	2	5	5	4	5	4	4	5	5	5	1	1	2	5	2
923	ga0A5miCVoicOFmP3r1Lsg**	1	1	78	2	4	4		9	1	1	0	0	0	0	0		2	1				2	4	6	5	1	1	5	5	5	2	1	2											3	5	4	5	4
788	ga0A5miCVogl-BOa562x4g**	1	1		1	5	1		1	5	1	0	0	0	0	0		2	3		3			4	5	4	4	4	2	2	2	2	1	4	5	4	3	4	3	3	4	4	4	2
1024	ga0A5miCVoiiYED2BGvf3w**	1	2	26	2	4	7	Homemaker	9	2	1	0	0	0	0	0		2	1				2	4	5	2	3	2	2	2	5	5	1	5											5	4	4	4	4
962	ga0A5miCVojvEbknFSPEGg**	1	2	32	1	5	1		1	3	0	0	0	1	0	0		2	3		5			3	2	2	3	4	2	3	2	2	4	4	4	4	4	4	4	3	2	3	3	2
975	ga0A5miCVohhRid0JmCAXA**	1	1	36	2	5	4		9	4	1	0	0	0	0	0		2	2			7		4	3	2	4	4	3	2	2	3	4	4											4	5	4	3	4
420	ga0A5miCVoh2lciufG5COQ**	1	1		1	4	6		9	2	0	0	0	1	0	0		2	1				1	4	6	2	3	5	3	4	2	2	3	4	4	3	4	4	4	3	3	3	3	2
752	ga0A5miCVoj96nHGtQVKeQ**	1	2	73	1	3	7	consulting	1	6	1	0	0	0	0	0		2	1				2	1	7	2	3	3	3	2	2	2	4	4	3	3	3	3	3	3	2	3	3	2
718	ga0A5miCVohb5rVa5_YLsQ**	1	1	65	1	6	5		8	7	1	0	1	0	0	0		2	3		3			2	6	2	2	2	3	2	2	5	4	2	2	2	3	4	3	1	3	2	2	2
1005	ga0A5miCVojEPJir5T4EwA**	1	1	33	2	2	7	Homemaker	9	4	1	0	0	0	0	0		2	1				1	5	6	2	3	2	4	5	5	5	4	1											4	3	3	4	4
716	ga0A5miCVoisKYcI2LHKRg**	1	1	39	1	5	1		1	6	1	0	0	0	0	0		1	3		5			4	4	2	3	4	2	5	5	2	1	2	4	5	3	3	3	3	2	3	4	2
982	ga0A5miCVogPUsty8rb8iQ**	1	2	33	2	3	2		2	3	1	0	0	0	0	0		2	1				2	4	6	2	2	5	4	4	2	5	4	4											5	3	5	3	4
903	ga0A5miCVojJpRX2PhT_Kw**	1	2	65	2	3	1		3	4	1	0	0	0	0	0		2	1				2	4	2	2	3	3	3	2	2	2	4	4											4	3	4	4	4
1145	ga0A5miCVogPHXu61D2Rbg**	1	1	68	1	6	3		9	2	1	0	0	0	0	0		2	1				1	5	6	4	5	2	1	4	2	5	4	3	4	5	3	4	3	2	2	3	4	2
943	ga0A5miCVogpRaLPuRMeEg**	1	1	56	1	2	1		2	3	0	1	0	0	0	0		2	2			7		5	3	5	4	4	5	3	2	5	4	4	5	5	4	4	5	3	1	2	5	2
1054	ga0A5miCVogFnkJEk6ZzxQ**	1	1	27	2	8	1		3	4	1	0	0	0	0	0		2	3		4			3	4	2	3	4	2	3	3	3	4	4											4	4	4	3	4
908	ga0A5miCVogxKk7EDOAJvg**	1	3	67	1	8	1		1	7	1	0	0	0	0	0		2	2			7		5	2	5		1	5	2	5	5	1	2	4	5	4	4	4	2	2	3	5	2
1551	ga0A5miCVojoP83ykJ6pnA**	1	2	30	1	3	2		6	3	0	0	0	1	0	0		2	2			7		5	1	5	1	1	5	5	3	5	1	3	5	5	5	5	5	1	1	2	5	2
874	ga0A5miCVoi_t7tQoUfMwA**	1	2		1	5	1		3	4	1	0	0	0	0	0		2	2			6		5	2	5	1	1	5	5	2	5	4	3	3	5	5	4	5	2	3	2	5	2
1133	ga0A5miCVohQa1QGydI5wQ**	1	1		1	5	5		7	4	1	0	0	0	0	0		2	3		3			4	5	3	4	3	3	4	2	2	4	2	2	3	3	3	3	2	1	2	3	2
1621	ga0A5miCVojiW1Wd44R_Mw**	1	2	35	2	3	7	Stay home parent	9	5	0	0	0	1	0	0		1	1				2	3	5	2	1	4	2	3	3	3	4	4											4	3	4	4	4
883	ga0A5miCVojvzUt9vf2DRQ**	1	1	33	2	5	1		2	3	1	0	0	0	0	0		2	2			6		2		2	3	3	2	2	5	2	2	3											5	4	4	3	3
1089	ga0A5miCVoj4qmixuQS9Ig**	1	2		1	5	7	retired	8	2	1	0	0	0	0	0		2	4	conservitive	3			4	7	4	2	5	3	4	2	2	4	3	3	4	4	4	4	4	4	4	5	2
636	ga0A5miCVoiuWsiYH2Yopw**	1	2	38	2	5	4		9	3	1	0	0	0	0	0		2	2			6		3	4	2	2	2	3	2	5	2	5	2											4	4	3	3	4
833	ga0A5miCVohYhZUxasTMcg**	1	1	58	2	6	1		1	6	1	0	0	0	0	0		2	3		5			4	4	3	4	4	2	2	3	2	1	4											4	5	4	3	5
1165	ga0A5miCVojiodLW27NXzQ**	1	1	62	1	3	5		8	4	1	0	0	0	0	0		2	2			7		5	2	5	4	1	2	5	2	3	1	4	3	5	4	3	4	2	1	1	5	2
2643	ga0A5miCVoiOGeHJqHxGGA**	1	2	21	2	3	4		9	4	0	0	0	0	0	1	Mexican	1	3		5			4	4	2	4	1	5	5	5	5	3	4											4	5	5	4	4
1579	ga0A5miCVojjrfgIqn5vJA**	1	2		2	3	1		1	5	1	0	0	0	0	0		2	2			7		5	1	5	1	1	5	5	4	1	1	2											5	5	5	5	5
682	ga0A5miCVojsHTge7PvHAA**	1	1		2	5	7	Student	9	2	0	0	0	1	0	0		2	2			7		4	2	5	5	1	5	5	5	5	4	5											5	5	5	5	5
911	ga0A5miCVogOrxxUtAkcmw**	1	2		1	5	5		3	2	1	0	0	0	0	0		2	2			7		5	2	2	1	1	5	2	3	4	1	4	4	4	4	4	5	1	1	3	5	2
994	ga0A5miCVoj0m6-L7aX5NQ**	1	2	63	2	3	6		8	2	1	0	0	0	0	0		2	2			6		2		2	4	3	3	2	5	2	4	2											5	5	5	4	5
630	ga0A5miCVoiLdcHQhACaFQ**	1	2	33	2	6	2		3	1	1	0	0	0	0	0		2	2			7		2	2	5	4	4	5	5	3	5	2	5											4	5	5	5	5
1048	ga0A5miCVogwujSolnZgZg**	1	2	51	2	5	4		1	6	1	0	0	0	0	0		2	1				1	4	2	2	3	4	4	4	5	3	3	4											4	3	3	4	4
514	ga0A5miCVojAbzHw5_5tyg**	1	1	28	1	5	2		5	6	1	0	0	0	0	0		2	1				1	5	3	5	2	5	2	2	5	2	5	2	5	5	5	5	4	4	4	4	4	2
1370	ga0A5miCVohRFHjmpekBCw**	1	2	39	2	2	4		9	3	1	0	0	0	0	0		2	2			6		4	4	5	1	4	2	2	3	5	1	4											3	5	4	4	4
1031	ga0A5miCVojFe6bTMf2RSg**	1	2	43	1	3	1		6	5	1	0	0	0	0	0		2	1				2	2	4	5	1	1	5	5	5	3	1	2	4	5	5	5	5	4	1	3	4	2
698	ga0A5miCVogQkKr332hGDg**	1	2	26	2	5	1		7	2	0	0	0	1	0	0		2	2			6		4	3	5	4	4	5	2	3	4	4	3											5	5	5	5	5
1732	ga0A5miCVoiTqaeYJT7S4Q**	1	2		1	4	6		9	5	1	0	0	0	0	0		2	1				2	3	6	3	3	4	4	2	5	5	2	2	4	3	5	4	3	2	3	4	4	2
1095	ga0A5miCVohyG9g7FybtBA**	1	1	33	2	3	6			1	1	0	0	0	0	0		2	4	Somewhere in between	5			4	4	2	3	4	4	2	2	2	4	2											3	4	3	3	4
742	ga0A5miCVogrW4S0RMZ1gw**	1	3	46	2	4	1		1	3	1	0	0	0	0	0		2	2			6		1	4	5	3	3	5	5	3	5	4	3											5	5	5	4	5
2191	ga0A5miCVogkAaAzHrYcPw**	1	2	24	1	3	1		3	1	1	0	0	1	0	0		2	2			6		2	5	5	2	1	2	2	2	3	3	2	4	5	5	4	5	2	3	3	4	2
1326	ga0A5miCVojljjc0d1YCkw**	1	2	31	2	3	4		9	1	1	0	0	0	0	0		2	3		3			2	5	5	1	4	2	2	2	2	4	2											4	4	5	5	5
644	ga0A5miCVoijwS4psZoPTQ**	1	3		1	3	1		2	3	1	0	0	0	0	0		2	2			7		4	2	2	1	1	2	2	5	3	3	3	5	5	3	5	5	3	3	5	5	2
1181	ga0A5miCVojg7wHPYNripw**	1	1	32	2	3	1		7	5	1	0	0	0	0	0		1	1				2	2	5	2	3	3	3	2	3	2	3	4											3	3	4	4	4
2419	ga0A5miCVoiOCQrXMUC6UA**	1	1	52	1	5	1		1	4	1	0	0	0	0	0		2	1				2	4	3	3	3	4	4	4	4	1	4	4	4	3	4	3	4	4	3	4	4	2
1321	ga0A5miCVoirI_GaiwqTfA**	1	2	25	2	5	1		2	4	1	0	0	0	0	0		2	1				1	4	6	4	2	3	2	4	5	5	1	2											4	3	3	4	3
1274	ga0A5miCVoiTfHK-m2xdYg**	1	2		1	3	7	Homemaker	9	3	1	0	0	0	0	0		2	1				2	3	5	2	4	3	3	2	2	3	3	2	2	4	3	3	3	2	2	2	3	2
1588	ga0A5miCVojYiRJjN4yqXg**	1	3	22	2	3	7	Stay at home mom	9	1	1	0	1	0	0	0		2	4	Undecided	5			2		2	4	3	3	2	5	2	4	5											4	3	3	3	4
558	ga0A5miCVohGwR9gwWlZDA**	1	1	22	2	5	4		9	4	0	0	0	1	0	0		2	2			7		3	4	2	3	4	5	5	2	3	4	1											5	5	4	3	3
608	ga0A5miCVojx8CbpeF0eEQ**	1	2	58	1	5	5		8	3	1	0	0	0	0	0		2	3		3			4	6	4	2	2	4	2	2	2	4	2	3	4	4	4	4	2	2	3	4	2
563	ga0A5miCVogUg5szKioRbQ**	1	2	57	1	8	5		8	4	1	0	0	0	0	0		2	1				2	5	4	5	1	1	5	5	5	5	4	3	3	5	5	5	5	3	2	3	5	2
763	ga0A5miCVoi2mJw9xIPeUw**	1	1	36	1	3	3		5	1	1	0	0	0	0	0		2	3		5			4	3	3	4	1	2	3	2	2	4	5	3	3	5	4	4	3	2	2	3	2
744	ga0A5miCVog8juiQBjrDbg**	1	2		2	5	1		2	4	1	0	0	0	0	0		2	3		3			4	4	4	2	2	4	3	2	2	4	3											4	3	3	3	3
1383	ga0A5miCVoi9XnpmuC6m6g**	1	2	45	1	6	2		1	5	1	0	0	0	0	0		2	2			7		4	6	5	5	5	5	5	5	5	5	5	5	5	5	5	5	5	5	5	5	2
430	ga0A5miCVogpoNcVUuYUwQ**	1	2	18	1	1	7	Student	9	7	0	0	0	1	0	0		2	2			6		4	3	5	5	5	5	2	5	5	3	2	5	5	5	5	5	3	5	5	5	2
864	ga0A5miCVoijNK31LzXiyw**	1	1	79	2	3	5		8	1	1	0	0	0	0	0			3		3			4	4	5	1	1	2	5	5	2	4	5											3	5	5	3	5
584	ga0A5miCVogWufEY-4bOWw**	1	1	37	2	3	1		2	2	0	0	1	0	0	0		1	2			6		2	2	5	3	3	3	2	2	5	3	5											5	5	3	3	3
2392	ga0A5miCVojOyav4Ag2bzg**	1	2	30	1	2	1		1	5	1	0	0	0	0	0		2	2			6		4	4	3	1	1	2	5	2	5	3	3	5	5	3	3	3	2	3	3	5	2
2811	ga0A5miCVohPPYKpqvZyRA**	1	2	45	1	5	5		8	7	1	0	0	0	0	0		2	3		4			5	4	2	3	5	1	1	5	5	1	2	4	5	5	5	5	2	1	3	5	2
1057	ga0A5miCVoi_sC3Go3tg7Q**	1	1	25	2	3	4			4	1	0	0	1	0	0		2	3		5			3	4	5	3	1	5	5	3	5	2	5											4	5	5	5	5
2025	ga0A5miCVojteNO_EXxEhg**	1	1	48	2	5	1		2	6	1	0	0	0	0	0		2	1				2	4	6	2	4	4	3	3	5	5	4	2											5	5	4	3	4
542	ga0A5miCVogJrGEljZSQtQ**	1	1	67	1	5	1		1	3	1	0	0	0	0	0		2	2			7		5	1	5	1	1	5	5	2	3	4	1	4	5	5	3	4	1	2	3	4	2
970	ga0A5miCVoijhxip38aHDw**	1	2		2	5	4		9	1	0	0	0	0	0	1	Hispanic	1	2			7		4	2	5	4	1	5	2	2	3	1	4											5	5	5	5	5
1018	ga0A5miCVojBgQWr9C-QzQ**	1	2	53	2	3	4		9	4	1	0	0	0	0	0		2	1				2	2	6	3	2	5	2	2	2	5	2	2											5	4	4	5	4
474	ga0A5miCVoiH8hYTFbaqXQ**	1	1	39	1	8	1		5	6	1	0	0	0	0	0		2	2			7		5	2	2	5	5	5	2	2	5	5	2	4	5	4	5	4	5	5	4	5	2
775	ga0A5miCVohAOXbDcdmiaw**	1	1	45	2	5	1		1	5	1	0	0	0	0	0		2	2			6		3	3	2	4	4	2	2	3	3	1	1											5	5	4	5	5
1052	ga0A5miCVohknONyJ9tvdA**	1	2	22	2	3	1		2	4	1	0	0	0	0	0		2	3		5			5	3	5	1	4	5	5	5	2	3	2											4	5	5	5	5
1194	ga0A5miCVogS4ge34RN8YQ**	1	2	51	2	2	2		2	2	1	0	0	0	0	0		2	2			6		4	4	2	3	4	2	3	2	4	4	2											4	4	4	4	4
663	ga0A5miCVoi6ihcdFrRqHw**	1	1		2	5	1			4	0	1	0	0	0	0		2	3		4			3	4	3	2	2	2	2	3	2	3	2											3	4	3	3	3
750	ga0A5miCVoiezgWXTwDF8Q**	1	3	31	2	4	2		5	6	1	0	0	0	0	0		2	1				2	2	4	5	4	3	2	2	4	5	4	2											5	5	4	3	4
954	ga0A5miCVojeQmq5XX697w**	1	2		2	4	7	Homemaker	9	4	1	0	0	0	0	0		2	3		5			4	2	2	1	1	2	5	3	5	1	5											4	4	4	3	4
1892	ga0A5miCVoh---EDl4B5Dg**	1	2	72	2	4	5		8	2	1	0	0	0	0	0		2	1				2	1		2	3	4	2	2	2	2	4	5											3	3	4	3	4
631	ga0A5miCVohIsLmcQVBRfg**	1	2		2	3	1		2	2	0	0	0	0	0	1		1	2			6		3	2	2	4	4	5	2	3	5	1	4											5	5	4	5	5
1051	ga0A5miCVoiWdzn2V6GYnQ**	1	2	34	1	3	1		1	4	0	0	0	0	0	1	Cuban	1	1				2	2	6	3	2	2	4	3	2	2	4	2	3	3	3	2	3	2	3	3	3	2
1030	ga0A5miCVoja1LFGb9esuw**	1	3	67	1	4	4		9	4	1	0	0	0	0	0		2	1				1	5	7	4	3	5	4	4	2	2	4	1	5	5	1	3	4	1	3	3	2	2
1435	ga0A5miCVojCeBvbmKRWzA**	1	2		2	3	6		8	2	1	0	0	0	0	0		2	2			6		4	5	2	3	3	3	2	2	3	4	2											3	4	4	3	4
769	ga0A5miCVohjTRfYltsWPQ**	1	2	32	2	5	3		9	7	1	0	0	0	0	0		2	3		5			4	3	5	4	1	5	2	2	2	4	4											3	4	5	3	4
1377	ga0A5miCVoiCKirNPRzNww**	1	1		1	6	2		1	7	1	0	0	0	0	0		2	1				1	5	4	5	5	5	2	2	2	5	5	2	5	4	4	5	5	5	5	4	4	2
1952	ga0A5miCVoilHvdCSx3lLA**	1	2	52	1	5	2		1	6	1	0	0	0	0	0		2	1				1	5	2	2	4	3	3	5	5	3	4	4	3	4	3	2	2	2	2	2	4	2
381	ga0A5miCVog7XJRZWzJJ3g**	1	1	28	1	5	1		1	5	1	0	0	0	0	0		2	2			7		3	1	5	3	3	3	3	3	3	3	3	3	3	3	3	3	3	3	3	3	2
798	ga0A5miCVogQHZ3vfiZGGQ**	1	2	36	1	6	2		7	7	1	0	0	0	0	0		1	1				1	5	6	5	5	5	5	5	5	5	5	5	5	5	5	5	5	5	5	5	5	2
889	ga0A5miCVogd9WWQTb1oBA**	1	2	40	2	3	1		2	4	0	0	0	1	0	0		2	3		3			4	5	1	4	4	4	4	4	4	4	1											4	4	4	3	5
1515	ga0A5miCVoivmouTFx6TjQ**	1	1	39	1	3	4		9	2	1	0	0	0	0	0		2	1				2	2		3	3	3	3	3	2	3	4	2	3	3	3	3	5	2	2	2	4	2
1654	ga0A5miCVogoxZo_3rO-8g**	1	2	61	2	2	6		9	1	0	0	0	1	0	0		2	1				1	3	3	5	4	3	2	2	2	3	2	4											3	4	5	4	4
899	ga0A5miCVoh0SZwb_0CgGQ**	1	2	48	1	5	7	Homemaker	2	6	1	0	0	0	0	0		2	2			7		5	3	5	1	1	5	5	2	2	1	4	5	5	5	5	5	1	1	2	5	2
859	ga0A5miCVohMhq4ITKbrRw**	1	1	48	2	2	7	homemaker	9	5	1	0	0	0	0	0		2	1				1	4	7	1	5	5	1	1	5	5	1	1											5	4	4	1	4
1159	ga0A5miCVoi9msLuA06K6Q**	1	2		1	5	1		1	7	0	0	0	1	0	0		2	2			7		5	4	2	1	1	2	5	5	2	1	2	4	5	5	5	5	2	3	4	5	2
623	ga0A5miCVoilsgbqGnMHnA**	1	1		2	7	2		2	1	1	0	0	0	0	0		2	3		5			4	2	2	4	1	2	3	2	2	4	2											5	4	5	4	5
507	ga0A5miCVohgMdbqIClaMQ**	1	1	25	2	2	1		2	2	1	0	0	0	0	0		1	3		5			3	4	5	5	5	5	5	5	5	5	5											5	5	5	5	5
1262	ga0A5miCVohYOmxRTYZC9Q**	1	2	27	2	3	1		7	4	1	0	0	0	0	0		2	3		3			3	5	5	4	3	5	2	5	2	4	4											5	3	4	4	3
594	ga0A5miCVoios5w0OkCwyg**	1	2	60	2	5	1		1	5	1	0	0	0	0	0		2	1				1	5	7	2	4	2	4	4	2	2	1	4											5	4	4	4	4
2018	ga0A5miCVogYEjRnvRke4g**	1	1	22	2	3	1		3	2	1	0	0	0	0	0		1	2			7		3	2	2	4	3	3	5	2	2	1	2											4	4	4	3	4
982	ga0A5miCVoidczgiuGjq7g**	1	2		2	3	2		2	5	0	0	0	1	0	0		1	1				2	5	5	2	1	4	5	5	5	5	3	2											3	3	5	5	5
949	ga0A5miCVoiFc_ixgUOI0w**	1	2	24	1	3	1		3	4	0	0	0	0	0	1	Palestinian	2	2			6		3	2	3	4	4	4	2	5	5	4	4	4	4	3	3	3	2	2	4	4	2
710	ga0A5miCVojB7vyidR3Ymw**	1	1	52	2	5	2		1	7	1	0	0	0	0	0		2	4	Democratic Socialist	5			5	1	5	1	1	5	3	3	2	1	2											4	5	5	3	5
999	ga0A5miCVohFDTsdWbHC0A**	1	2	57	1	4	2		3	2	1	0	0	0	0	0		2	2			7		3	4	5	4	1	5	5	2	5	4	1	3	5	5	5	5	1	1	2	4	2
971	ga0A5miCVoiGp36TKutwfg**	1	1	54	2	2	4		3	2	0	0	0	0	0	0		1	3		5			2	1	2	4	4	5	2	5	5	5	2											5	5	4	4	5
797	ga0A5miCVojJduKI30G3uA**	1	2	30	1	4	1		1	5	1	0	0	0	0	0		2	2			7		5	2	5	1	3	5	5	5	5	1	2	4	5	3	4	4	2	1	2	5	2
4556	ga0A5miCVohMTxb5dYzWkg**	1	2	62	2	2	5		8	2	1	0	0	0	0	0		2	3		3			4	6	2	3	2	3	4	4	5	4	3											4	5	4	5	4
874	ga0A5miCVogzrEX18TNzXQ**	1	2	40	1	5	1		7	4	1	0	0	0	0	0		2	3		5			1	4	2	4	1	2	5	3	2	1	5	2	3	4	3	4	3	3	3	2	2
862	ga0A5miCVojQpx1QGrkfow**	1	2	27	1	5	1		2	3	1	0	0	0	0	0		1	2			7		5	2	2	3	3	3	2	5	5	5	5	4	5	3	3	2	2	2	4	5	2
740	ga0A5miCVoha8RZ5wZkRkA**	1	1	33	2	3	2		3	2	1	0	0	0	0	0		2	3		4			5	2	5	1	1	5	5	2	5	4	5											5	5	5	5	5
907	ga0A5miCVojLsp8VBOVMhg**	1	1	42	2	5	2		3	5	1	0	0	0	0	0		2	1				1	3	6	5	2	5	4	4	5	5	4	2											5	4	5	4	5
983	ga0A5miCVojn-D4Jj-k21g**	1	2	31	2	3	1		2	4	1	0	0	0	0	0		2	3		3			3	4	2	3	3	2	2	2	2	4	4											4	4	4	4	3
892	ga0A5miCVog_NufYr3QJJQ**	1	1	26	2	2	1		1	3	0	0	0	0	1	0		2	2			6		3	2	2	4	4	4	1	3	2	4	2											4	5	4	4	4
4246	ga0A5miCVojOaR3qkXe-Bw**	1	2	34	1	5	1		1	6	0	0	0	1	0	0		2	3		5			5	4	5	1	1	5	2	2	2	4	5	4	5	5	5	5	1	1	1	4	2
511	ga0A5miCVohux5kYd3NxWg**	1	3	54	2	6	1		1	7	1	0	0	0	0	0		2	1				2	4	6	2	2	2	2	2	2	2	2	2											4	4	4	4	4
966	ga0A5miCVoivA8sgVQfTog**	1	1	35	1	4	1		7	2	0	1	0	0	0	0		1	2			6		3	3	2	3	1	2	2	3	3	4	2	5	4	4	4	4	3	3	3	4	2
2315	ga0A5miCVoiz919QIhdQ0A**	1	2	59	1	5	5		9	1	1	0	0	0	0	0		2	3		5			3	3	2	3	4	2	2	3	3	4	3	2	3	5	2	5	3	1	2	3	2
1478	ga0A5miCVoj4U-yI_LPkEA**	1	1	50	2	3	6		9	1	1	0	0	0	0	0		2	3		5			4	2	2	3	4	3	3	5	5	1	1											5	5	3	3	4
527	ga0A5miCVojnM2BOBj8-ig**	1	1		2	2	4		9	2	0	0	0	1	0	0		2	2			6		3	4	2	3	1	2	2	3	3	4	3											4	4	5	4	5
840	ga0A5miCVohPeAtyDq9jyw**	1	1	23	2	2	1		3	2	1	0	0	0	0	0		2	2			7		5	1	3	3	4	5	5	2	2	3	2											5	5	4	5	5
1803	ga0A5miCVoigzul_rUGUaw**	1	2	78	1	6	5		8	3	1	0	0	0	0	0		2	2			7		4	3	5	4	1	2	5	5	4	1	4	3	4	4	3	5	1	1	1	4	2
1470	ga0A5miCVoiDOhdOdvxIHw**	1	1	20	2	2	4		9	2	1	1	1	0	0	1		1	3		4			4	4	5	1	3	2	5	2	5	4	4											4	4	5	5	4
1103	ga0A5miCVohZ0clepHa1tg**	1	2	25	2	3	1		3	2	1	0	0	0	0	0		1	2			7		4	2	5	1	1	5	5	5	2	4	2											4	5	4	3	4
814	ga0A5miCVojM85Pxhcb2vg**	1	2	37	1	5	1		6	3	0	1	0	0	0	0		2	1				2	4	6	4	2	2	4	4	5	5	3	5	4	4	3	2	3	4	4	4	4	2
806	ga0A5miCVohdLiqes2xHZQ**	1	2	50	2	6	7	Not looking for work	9	5	1	0	0	0	0	0		2	3		3			5	5	5	1	1	5	5	5	5	4	2											4	4	5	5	5
630	ga0A5miCVojdSpFSfUVi6A**	1	1	19	2	3	6		9	3	1	0	1	0	0	0		2	2			7		3	1	5	4	4	2	5	3	2	4	4											5	5	5	4	5
1222	ga0A5miCVog6Eg1v09JVTg**	1	2	47	2	4	7	housewife	2	7	1	0	0	0	0	0		2	2			6		2	4	2	4	4	2	3	2	3	1	3											3	4	3	1	4
1544	ga0A5miCVoi1p_cvYDpGuw**	1	2	60	2	5	5		8	2	1	0	0	0	0	0		2	1				1	4	6	2	3	3	3	5	5	5	4	4											5	4	4	4	4
653	ga0A5miCVohaHYPVGlWsVw**	1	2	24	1	5	1		1	4	1	0	0	0	0	0		1	2			7		5	1	2	5	2	2	5	2	5	1	5	5	5	5	5	5	3	2	3	5	2
820	ga0A5miCVojx68vo8sdgbQ**	1	1	54	2	4	1		2	3	1	0	0	0	0	0		2	3		3			4	4	2	4	4	5	5	2	3	1	4											4	3	4	3	4
689	ga0A5miCVoimpXQOP9WpMQ**	1	2		1	5	1		1	5	1	0	0	0	0	0		1	2			6		3	3	2	2	4	2	2	2	4	2	1	4	4	4	3	4	2	2	2	4	2
1568	ga0A5miCVohAksJgb3uuww**	1	1	69	1	3	5		8	1	1	0	0	0	0	0		2	2			7		4	2	2	4	1	5	5	2	2	4	4	3	5	4	3	4	1	1	2	5	2
2847	ga0A5miCVogbhvDqEbo68g**	1	3	38	1	5	1		6	3	1	0	0	0	0	0		2	1				1	4	6	3	5	5	1	4	5	5	3	1	5	5	4	4	4	3	3	5	4	2
1595	ga0A5miCVoiQhUUIXCShQw**	1	1	34	2	3	8		9	1	1	0	0	0	0	0		2	2			7		4	1	5	3	1	5	1	3	3	4	4											5	4	5	3	5
767	ga0A5miCVogdT6DMFjESEQ**	1	1	23	2	3	1		2	1	1	0	0	1	1	0		2	3		5			4		5	3	1	5	5	3	3	1	1											4	4	5	4	5
717	ga0A5miCVojLh5x5hrVvPA**	1	3	24	2	3	7	Student	9	3	1	0	0	0	0	0		2	1				1	4	6	2	4	4	3	2	5	3	1	2											4	3	4	3	3
508	ga0A5miCVoi6yhBXqOyb-Q**	1	1	30	2	5	1		1	3	0	0	0	1	0	0		2	2			7		4	1	5	4	3	2	2	2	2	4	3											4	5	5	4	5
1857	ga0A5miCVoijhtMo2MMv-w**	1	3	77	2	2	5		8	2	1	0	0	0	0	0		2	1				1	3	6	3	3	2	4	2	5	2	4	4											3	3	3	3	3
683	ga0A5miCVoiu1DoVY0gnqQ**	1	1	30	2	5	1		3	3	1	0	0	0	0	0		2	3		5			4	2	5	3	1	5	2	3	3	3	2											5	5	5	4	4
3486	ga0A5miCVohA2KGDnwuF6g**	1	1	33	2	5	7	home maker	9	6	1	0	0	0	0	0		2	2			7		4	2	5	1	1	5	2	2	5	1	3											5	5	5	5	5
614	ga0A5miCVogTNxITDjZirQ**	1	1	22	2	5	1		5	5	1	0	0	0	0	0		2	1				1	5	1	2	5	5	2	5	2	2	2	2											4	4	4	4	4
3266	ga0A5miCVohNc6OklIayJg**	1	3	26	2	3	4		9	3	0	0	0	0	0	1	Hispanic	1	3		3			3	2	5	4	4	5	5	2	4	4	2											5	5	5	5	5
456	ga0A5miCVoj0afcM5aR-qw**	1	1	31	1	4	1		3	2	0	1	0	0	0	0		1	2			7		5	2	2	2	2	2	5	2	2	2	2	4	4	4	4	4	4	4	2	5	2
818	ga0A5miCVohpO4Mnk6NjMw**	1	1		1	5	2		5	5	1	0	0	0	0	0		2	2			6		5	4	5	4	1	2	2	5	5	1	4	5	5	5	4	5	2	2	2	5	2
1042	ga0A5miCVogVyfhG11dBHg**	1	2	64	2	3	1			1	1	0	0	0	0	0		2	3		3			3	5	4	2	5	4	2	2	2	4	2											4	4	3	4	3
964	ga0A5miCVohcMbhZsM_X-Q**	1	2	34	2	2	1		2	2	1	0	1	0	0	0		2	3		5			1	4	5	1	1	5	2	2	5	1	4											5	5	4	4	5
776	ga0A5miCVoglyFlJVoOZ7Q**	1	2		2	2	4		9	3	1	0	0	0	0	0		2	2			6		4	2	5	2	1	5	5	2	2	4	1											4	5	4	3	4
3905	ga0A5miCVojF32o538VqLA**	1	3	30	2	5	2		1	2	1	0	0	0	0	0		2	3		3			3	7	3	3	2	4	2	5	2	4	3											5	3	4	4	3
1171	ga0A5miCVogbMfSK84p77w**	1	1	34	1	5	2		5	6	1	0	0	0	0	0		2	1				1	4	3	2	4	4	5	5	2	5	4	2	5	5	5	4	4	3	4	5	4	2
883	ga0A5miCVoiUF8aXbwfSxg**	1	1	20	1	5	4		9	4	1	0	0	0	0	0		2	1				1	3	7	2	3	3	2	2	2	4	3	3	4	4	4	2	5	4	3	3	4	2
1060	ga0A5miCVoitxFTb7Lzg0w**	1	2	70	2	4	5		8	4	1	0	0	0	0	0		2	3		5			4	3	2	4	3	3	4	2	3	1	2											4	5	4	3	3
3998	ga0A5miCVoi_A5UTEPFkQw**	1	2	49	2	2	5		8	2	1	0	0	0	0	0		2	1				1	1	7	5	5	5	1	1	5	5	2	5											4	4	1	3	3
1267	ga0A5miCVoh7Or5C_IOmeg**	1	2	73	2	3	5		8	5	0	0	0	0	0	0		2	1				1	5	4	1	5	5	1	3	5	5	4	4											4	3	3	3	4
781	ga0A5miCVogsImf_nuHOIA**	1	3	53	1	2	1		7	4	1	0	0	0	0	0		2	3		5			4	4	2	4	4	2	2	2	2	3	2	4	4	4	4	3	3	2	2	4	2
736	ga0A5miCVoj7NnGaXQPsNg**	1	1	68	2	3	5		8	5	1	0	0	0	0	0		2	3		3			3	5	2	2	5	3	2	5	2	4	4											3	4	3	4	3
452	ga0A5miCVogM3jdNgW76jw**	1	2	28	2	6	1		5	3	1	0	0	0	0	0		2	1				1	4	3	5	2	5	5	2	2	5	2	2											4	4	5	4	4
1230	ga0A5miCVojhgCzGCg6M3w**	1	1	48	1	6	1		2	6	0	1	0	0	0	0		2	2			7		5	1	5	1	1	5	5	5	1	1	1	5	5	5	5	5	5	1	1	5	2
717	ga0A5miCVoi0D2cqKREMbA**	1	2		2	5	1		2	7	1	0	0	0	0	0		2	2			7		5	2	5	1	1	2	2	2	4	4	4											5	5	5	4	4
550	ga0A5miCVojy-PcTniMXzA**	1	2	18	2	1	1		2	2	1	0	0	0	0	0		2	2			7		5	1	5	4	4	5	1	2	2	4	2											5	5	5	5	5
1097	ga0A5miCVog_99gf8wfVqA**	1	3	60	2	3	7	housewife	9	3	1	0	0	0	0	0		2	1				2	4	5	4	2	5	1	2	2	2	4	3											4	4	4	4	4
1973	ga0A5miCVojz1QD9W2V7tw**	1	1		2	4	2		1	5	1	0	0	0	0	0		2	3		3			4	2	2	2	2	4	4	5	5	4	2											3	3	4	4	5
847	ga0A5miCVoinFcjhO8vhLg**	1	1	35	1	6	1		3	5	1	0	0	0	0	0		2	2			7		4	3	5	2	3	2	3	2	3	2	3	4	4	3	4	5	4	4	4	3	2
1313	ga0A5miCVogy91sFcFHh7Q**	1	1		1	5	2		5	2	1	0	0	0	0	0		2	3		4			5	1	5	1	1	5	5	3	4	1	5	5	5	5	5	5	2	2	2	5	2
988	ga0A5miCVoiobSlo_TCmXw**	1	2	72	2	5	2		2	7	1	0	0	0	0	0		2	2			6		3	4	4	2	3	4	2	5	2	4	2											3	3	4	4	3
955	ga0A5miCVohyY0Ixr6GXxw**	1	2	21	2	3	1		3	6	1	0	0	0	0	0		2	1				2	4	5	3	2	4	2	5	5	2	4	5											4	4	4	4	3
676	ga0A5miCVohswoDJZeESbw**	1	2	45	2	5	7	stay at home	9	4	1	0	0	0	0	0		2	2			6		2	4	5	4	1	2	2	2	2	4	2											5	5	5	4	5
983	ga0A5miCVojcsUGEDwUFpw**	1	2	36	2	5	1		7	4	0	1	0	0	0	0		2	2			7		5	1	2	2	3	2	2	2	4	1	2											4	4	4	3	5
681	ga0A5miCVog9VLABb33rYg**	1	1	28	2	5	7	Stay at home mom	9	2	1	0	0	0	0	0		2	1				2	4	6	3	3	2	4	2	2	5	1	5											4	4	3	4	3
1089	ga0A5miCVogxCzki2fbB6g**	1	1	56	2	5	1		1	7	1	0	0	0	0	0		2	2			7		5	4	5	1	1	5	2	2	2	1	1											5	5	5	4	5
1886	ga0A5miCVoiB-fjA86MS_w**	1	1	43	2	3	1		1	6	1	0	0	1	0	0		2	2			7		5	2	5	1	1	5	5	2	5	1	3											4	4	5	5	5
336	ga0A5miCVohG7vT8Up9F2Q**	1	1	21	1	3			5	6	0	0	0	0	0	0		1	2			7		4	2	2	5	5	2	5	5	2	2	5	4	1	5	5	5	3	4	5	1	2
1501	ga0A5miCVohhF9iWwHuQ5A**	1	2	36	2	5	1		3	5	0	0	0	0	1	0		2	2			6		4	2	3	3	3	2	2	2	5	1	4											3	5	4	4	5
1200	ga0A5miCVoiqxAbfIIwcMA**	1	2	60	2	4	5		8	3	1	0	0	0	0	0		2	2			7		4	2	2	4	1	5	2	2	3	4	4											4	4	4	4	4
935	ga0A5miCVogZS1cWqWtzsg**	1	2	73	2	3	5		9	2	1	0	0	0	0	0		2	4	Libertarian	3			4	6	4	2	2	4	3	5	5	4	4											3	3	4	3	4
1252	ga0A5miCVogYThcmVZTcrg**	1	2		1	5	5		8	2	0	0	0	1	0	0		2	2			6		3	5	2	2	3	2	2	2	2	4	3	4	4	5	5	4	2	2	2	4	2
698	ga0A5miCVoh7cMzXfXrWgQ**	1	2	49	2	5	1		1	4	1	0	0	0	0	0		2	2			6		4	5	5	3	1	2	5	2	3	4	2											5	4	5	4	5
987	ga0A5miCVoh4NJq3TrRWHw**	1	2	75	2	3	5		8	6	1	0	0	0	0	0		2	3		4			4	4	2	4	3	2	5	5	5	4	2											3	3	3	3	4
756	ga0A5miCVojIz83M7zuEaA**	1	2	20	2	3	1		3	4	1	0	0	0	0	0		2	1				2	4	6	2	4	4	2	5	2	2	3	2											5	4	4	3	4
960	ga0A5miCVoiRe2ApI9mRxg**	1	3	18	2	1	4		9	1	1	0	0	0	0	0		2	2			7		5	1	5	4	1	5	5	3	5	1	4											5	5	5	5	5
858	ga0A5miCVojL6gycDoYn6w**	1	1	35	1	3	1		8	5	1	0	0	0	0	0		2	1				1	4	2	5	2	5	2	5	2	2	5	5	4	5	5	5	4	4	5	4	5	2
933	ga0A5miCVog1dU95dzfc2A**	1	2	80	1	6	1		6	5	1	0	0	0	0	0		2	3		5			4	4	2	4	2	3	2	2	2	4	2	3	2	4	4	4	2	2	2	2	2
835	ga0A5miCVoi_Yw0wwgISGw**	1	1	38	1	5	1		1	6	0	0	0	1	0	0		2	2			7		4	2	3	4	4	2	2	3	3	4	4	4	4	3	3	4	3	3	4	4	2
1080	ga0A5miCVogYA2QTWcYadw**	1	3	49	2	3	6		9	1	1	0	0	0	0	0		2	2			7		4	5	5	1	4	2	2	3	5	1	4											5	5	5	5	5
948	ga0A5miCVoj8x9qZVPcsjQ**	1	3	31	2	3	1		7	7	1	0	0	0	0	0		2	1				1	3	6	4	4	3	3	2	2	4	4	2											4	5	3	3	4
1949	ga0A5miCVoi_rwV8QiO2bg**	1	1	53	2	3	1		1	5	1	0	0	0	0	0		1	2			6		4	4	3	3	4	2	4	2	3	4	4											4	5	4	4	4
1577	ga0A5miCVoie3MqwmMFCvQ**	1	1	73	2	5	5		8	1	1	1	1	0	0	0		2	3		4			5	4	3	3	5	3	1	2	2	3	2											4	5	5	5	5
1059	ga0A5miCVoipVEbcVr_Ypg**	1	2	20	2	5	7		9	2	0	1	0	0	0	0		1	2			6		3	4	2	4	4	2	3	2	2	3	3											3	4	3	3	3
625	ga0A5miCVohbA60Zbu6bRA**	1	1	44	1	5	1		3	3	0	0	0	1	0	0		2	2			6		2	2	5	4	1	2	3	2	5	3	2	4	3	3	5	3	4	2	3	3	2
1192	ga0A5miCVoi9ZC0rGppOVQ**	1	1	78	1	5	5		8	1	1	0	0	0	0	0		2	3		4			4	4	2	3	3	4	2	2	2	4	2	2	4	4	4	4	2	1	2	4	2
682	ga0A5miCVoh5dk2V56MnGA**	1	1	21	1	5	8		1	2	0	0	0	0	0	1	Hispanic	1	3		4			1		5	2	1	5	5	5	5	5	5	5	5	5	5	5	3	3	3	5	2
525	ga0A5miCVoi-QrKoArAmeg**	1	1	20	2	3	1		3	2	0	0	0	1	0	0		2	2			6		3	4	2	1	1	2	2	2	3	1	4											3	4	4	3	4
2843	ga0A5miCVohPldq8b-grHg**	1	2	20	1	3	4		9	1	0	1	0	0	0	0		2	3		4			1		3	2	3	3	4	5	2	3	1	5	5	5	4	5	5	1	5	5	2
950	ga0A5miCVohDzF1kKW-MGw**	1	2		2	3	6		9	1	1	0	0	0	0	0		2	1				1	5	6	5	3	3	5	2	2	2	4	3											3	5	5	5	5
797	ga0A5miCVogxRgxZAFIjmw**	1	1	18	1	1	8		9	4	0	0	0	1	0	0		2	2			7		4	2	5	3	4	3	2	2	2	3	4	4	4	4	4	4	4	4	4	4	2
3148	ga0A5miCVohWWD3_Zebl0Q**	1	2		2	4	7	home make	9	2	1	0	0	0	0	0		2	3		5			4	5	3	4	1	5	4	5	2	3	4											5	4	5	3	3
2138	ga0A5miCVohAUIee_arMYA**	1	1	57	2	5	1		1	7	0	1	0	0	0	0		2	2			7		4	4	2	2	4	5	3	2	2	4	5											5	5	5	5	5
1124	ga0A5miCVojTuKBk5jR6Jg**	1	2	44	2	2	6		3	2	1	0	0	0	0	0		2	2			6		4	2	4	2	4	3	4	2	2	2	3											3	5	3	3	4
2458	ga0A5miCVoiYVF9YSnGRNQ**	1	2	33	2	5	2		6	6	1	0	0	0	0	0		2	3		4			3	4	5	3	4	2	5	2	2	3	2											3	4	4	4	4
906	ga0A5miCVoj1Z_rY2rc_7w**	1	1	54	1	3				1	0	0	0	0	0	1	Mixed	1	3		4			4	1	3	1	4	5	2	5	2	1	5	5	5	5	5	5	4	2	4	5	2
535	ga0A5miCVogkLdfls12Pjg**	1	1		2	3	1			1	1	0	0	0	0	0		2	1				2	4	5	2	3	4	3	2	5	3	4	2											4	5	5	4	5
1150	ga0A5miCVojNceplaX2M9A**	1	2	63	2	4	5		8	3	0	0	0	1	0	0		2	2			7		5	1	5	4	4	2	5	2	5	4	4											4	4	5	5	5
645	ga0A5miCVojM2xvX3YKngQ**	1	1	24	1	5	2		5	3	1	0	0	0	0	0		2	1				2	4	4	3	3	2	4	4	2	2	3	2	4	4	4	3	3	4	4	3	3	2
892	ga0A5miCVojGn8-7hrGGbw**	1	1	47	2	3	1		1	4	1	0	0	0	0	0		2	1				2	3	2	5	3	3	5	4	5	5	4	5											5	5	4	4	4
1609	ga0A5miCVog417GV7Suz2A**	1	2	64	2	6	5		8	7	1	0	0	0	0	0		2	1				2	4	5	2	3	4	4	2	2	2	4	3											5	4	4	4	4
915	ga0A5miCVoiKSBU8xicNag**	1	2		1	2	1		5	3	1	0	0	0	0	0		2	1				1	5	7	4	2	5	1	3	2	3	2	4	4	4	3	4	3	3	4	3	4	2
4317	ga0A5miCVoiac8Qp3D29_A**	1	3	59	2	2	7	Disability	8	1	1	0	0	0	0	0		2	3		5			2	6	2	4	3	3	4	5	2	4	4											4	4	3	3	3
770	ga0A5miCVogXleNkXsNeIg**	1	2	29	1	2	4		9	2	0	0	0	1	0	0		2	3		4			2	4	2	3	4	2	2	3	2	4	4	3	3	3	3	3	2	1	1	3	2
1553	ga0A5miCVoimKzTot64Z1w**	1	2	66	2	3	2		2	3	0	0	1	0	0	0		2	3		4			2		5	1	1	2	1	5	5	4	5											4	5	5	5	5
697	ga0A5miCVogOWdl9u8b0-g**	1	1	55	1	4	5		8	5	1	0	0	0	0	0		2	2			7		4	6	5	5	5	5	5	5	5	5	5	3	5	2	3	2	4	1	1	5	2
5303	ga0A5miCVoireb9vLr6szA**	1	3	24	2	3	6		9	1	1	0	0	0	0	0		2	2			6		5	4	5	4	4	2	2	3	5	4	4											5	5	5	4	5
861	ga0A5miCVoirnsdiSwEBJg**	1	1	59	1	3	2		1	5	1	0	0	0	0	0		1	2			7		5	1	5	4	2	2	2	2	2	1	4	5	5	5	3	5	2	3	2	5	2
630	ga0A5miCVohzXqCrrJQq0g**	1	1		1	2	1		3	2	0	0	0	0	0	1	Latino	1	2			7		5	6	5	1	1	5	2	5	5	1	2	5	5	5	3	5	1	5	5	2	2
1472	ga0A5miCVohNysj82SI0JQ**	1	2		2	4	2		2	3	1	0	0	0	0	0		2	3		3			4	5	2	4	3	2	2	2	2	2	2											4	4	4	4	4
707	ga0A5miCVojxU_E3S-9HUQ**	1	1	36	1	2	8		9	2	1	0	0	0	0	0		2	2			6		3		2	3	2	2	5	2	2	3	3	4	4	5	4	4	2	2	3	4	2
340	ga0A5miCVog68SJKncpZUg**	1	1	38	1	8	1		5	6	1	0	0	0	0	0		2	2			7		5	5	2	2	2	2	5	5	2	2	2	4	4	5	4	4	4	4	4	5	2
460	ga0A5miCVoh06H-7TtJrFA**	1	1	45	2	5	2		1	4	0	0	0	0	1	0		2	2			7		5	1	5	2	5	5	3	5	5	4	4											5	5	5	4	5
9174	ga0A5miCVog91Bsw11R4Kg**	1	2	36	2	5	1		2	3	0	0	0	0	0	1	hispanic	1	4	green	4			5	1	5	4	1	5	1	2	5	1	5											5	5	5	5	5
3323	ga0A5miCVohN3YgsFGHj3Q**	1	2	46	2	3	4		9	1	1	0	0	0	0	0		2	2			7		3	2	5	1	1	5	3	3	3	4	4											5	5	4	3	4
543	ga0A5miCVohKwkm0dcqMng**	1	2	36	1	5	1		3	3	0	0	0	1	0	0		2	2			6		2	6	2	3	3	2	2	3	3	3	2	3	4	3	3	4	3	4	3	4	2
1620	ga0A5miCVogVsDIyhwXUCA**	1	2	27	2	5	4		9	1	0	0	0	1	0	0		2	2			6		3	2	5	4	4	5	5	2	2	4	1											5	5	5	4	5
1002	ga0A5miCVoh15HML-m29sA**	1	1	70	1	3	5		8	6	1	0	0	0	0	0		2	2			7		4	2	2	4	4	2	5	2	2	4	4	4	4	4	4	3	2	2	4	5	2
1857	ga0A5miCVoiqvK-fVkMecw**	1	1		2	5	1		1	7	0	0	0	1	0	0		2	3		4			3	1	5	4	1	5	5	4	5	1	3											5	5	5	4	5
4185	ga0A5miCVohTmVqhHQPu3A**	1	1	29	2	2	1		3	2	0	0	0	0	0	1	Nicaraguan	1	2			7		4	1	5	4	1	5	4	3	3	3	5											4	5	4	4	4
897	ga0A5miCVojMvOQfR2VnWQ**	1	1	45	2	2	6		9	1	0	1	0	0	0	0		2	2			7		1	4	1	5	5	1	5	5	1	1	1											5	3	3	5	5
784	ga0A5miCVogh-A0do4eG7g**	1	2	51	2	5	1		1	5	1	0	0	0	0	0		2	2			7		5	2	5	4	1	5	5	2	3	4	4											5	5	5	5	5
1031	ga0A5miCVohbNA6hGyJILw**	1	1	35	2	5	1		2	5	0	0	0	1	0	0		2	2			6		3	3	3	3	4	3	3	2	2	4	4											4	4	3	3	3
3111	ga0A5miCVoi2qPf9viteTQ**	1	2	58	1	5				5	0	0	0	1	0	0		2	2			6		3	4	2	2	2	4	2	2	2	4	4	4	4	4	2	4	2	3	2	4	2
5982	ga0A5miCVohQ6sGB79HH-w**	1	1	24	1	3	1		2	3	1	0	0	0	0	0		2	1				2	4	4	3	3	3	3	5	3	3	3	3	3	3	3	3	3	3	3	3	3	2
1252	ga0A5miCVojZ330ZPfFECA**	1	3	33	2	5	1			7	1	0	0	0	0	0		1	1				2	4	5	5	5	2	5	3	5	3	1	1											4	5	5	4	4
601	ga0A5miCVoj68GjBsGh7Mw**	1	2	27	1	5	4		9	3	0	0	0	1	0	0		2	3		3			4	4	5	3	5	5	2	2	5	3	2	5	5	5	3	5	4	4	3	5	2
1259	ga0A5miCVohFNzOTKCxGng**	1	2	63	2	2	5		8	3	1	0	0	0	0	0		2	2			7		3	1	2	3	1	2	2	2	5	4	2											5	4	3	3	3
648	ga0A5miCVogS1ZyN0PYKJQ**	1	2	26	1	5	1		7	3	0	0	0	0	0	1	Hispanic	1	2			7		3	2	2	4	1	2	3	2	5	4	3	3	5	4	2	4	2	2	5	4	2
921	ga0A5miCVogzZWBm3rQw2Q**	1	2	25	2	4	4		9	3	0	0	0	1	0	0		2	2			6		2	4	2	4	2	2	2	2	2	3	2											5	4	4	4	4
2266	ga0A5miCVoj0clsZBxZFdA**	1	2	49	2	4	4		9	3	1	0	0	0	0	0		2	2			6		3	3	5	1	1	2	5	5		4	2											3	4	4	4	4
596	ga0A5miCVogD11YZHj7aRA**	1	1	29	1	5	1		1	3	1	0	0	0	0	0		2	2			6		4	3	5	2	5	5	2	2	5	5	5	5	4	4	4	4	5	5	5	4	2
946	ga0A5miCVohM2gnRVr-zLg**	1	2	55	2	6	5		8	6	0	0	0	1	0	0		2	1				2	4	4	5	1	1	5	5	2	2	4	3											3	4	4	3	3
392	ga0A5miCVoiySQ-x7XdndQ**	1	1	25	2	3	4		9	4	1	0	0	0	0	0		1	2			7		5	1	5	5	5	2	5	5	5	5	5											5	5	5	5	5
805	ga0A5miCVoivEWgXL7wYQw**	1	1	66	1	8	1		1	7	1	0	0	0	0	0		2	2			7		5	1	5	4	1	3	5	4	4	1	2	4	5	4	4	4	1	1	1	5	2
5052	ga0A5miCVoiA58626nj9eA**	1	2	22	2	2	1		2	2	1	0	0	0	0	0		1	3		4			2	4	5	4	4	5	2	2	2	4	3											3	3	4	4	4
4263	ga0A5miCVoiCKSumKAnYUw**	1	1	59	1	5	2		3	3	1	0	0	0	0	0		2	1				1	5	7	4	1	5	4	2	5	2	1	5	3	5	3	2	3	1	4	4	4	2
7462	ga0A5miCVohM70oV4-_Mjw**	1	2	49	2	5	1		1	5	1	0	0	0	0	0		2	3		5			3	2	5	1	1	5	5	2	4	1	2											3	4	3	3	3
513	ga0A5miCVohfBPRttObC2w**	1	1	52	1	3	1		6	2	1	0	0	0	0	0		1	1				2	4	3	3	3	3	3	2	3	3	3	2	3	4	3	2	3	3	3	4	3	2
3351	ga0A5miCVoh0ktiYQClM6A**	1	3	58	2	3	1		3	6	1	0	0	0	0	0		1	1				1	4	6	2	3	2	3	2	2	5	4	4											4	3	5	3	5
1134	ga0A5miCVoj5XDPOhi2cRw**	1	1	19	1	3	8		9	6	1	0	0	0	0	0		1	2			7		5	2	5	1	1	2	5	2	3	2	1	4	5	5	2	5	2	5	2	5	2
630	ga0A5miCVogxiOa5Bvk5KA**	1	2	46	2	5	1		1	6	1	0	0	0	0	0		2	2			7		5	2	5	4	1	5	5	2	2	4	2											3	4	4	3	4
905	ga0A5miCVoidS9trY_r0ng**	1	1	52	2	5	1		7	6	0	1	0	0	0	0		1	2			6		1	3	5	1	3	3	5	5	5	4	4											5	5	5	5	5
532	ga0A5miCVojQWhGSix8u3w**	1	2	22	2	5	1		1	7	0	0	0	1	0	0		2	2			7		2	2	5	3	1	5	2	2	5	4	4											5	5	3	4	3
544	ga0A5miCVojp6TnA9-FtBw**	1	2	24	2	4	1		3	1	0	1	0	0	0	0		2	2			7		1	1	3	2	2	4	4	2	4	1	3											5	4	5	5	5
568	ga0A5miCVogCTI-uqQ502w**	1	1	20	2	3	4		9	1	1	0	0	0	0	0		1	2			6		3	4	3	3	3	3	3	3	3	3	3											3	3	3	3	3
2011	ga0A5miCVogLnx-Fa2igoQ**	1	2		2	2	4		9	2	0	0	0	0	0	1	Hispanic	1	2			6		3	4	2	3	3	2	4	3	5	4	4											5	5	5	3	3
1369	ga0A5miCVoilKlgcXHg5fQ**	1	2	30	2	5	1		1	6	1	0	0	0	0	0		2	2			7		5	1	5	1	1	5	2	2	4	1	4											5	4	5	3	5
1219	ga0A5miCVojBq-6jpTHisg**	1	3	26	2	5	1		7	6	1	0	0	0	0	0		2	2			6		3	3	5	4	1	5	5	2	3	4	3											4	3	4	3	5
2243	ga0A5miCVojYFjkOP4y_aA**	1	2	19	1	3	4		9	4	1	0	0	1	0	0		2	3		4			5	4	3	3	2	3	5	3	2	3	3	3	3	3	3	3	3	3	2	3	2
1155	ga0A5miCVoht01c6qGOUag**	1	1	32	2	3	1		2	3	1	0	0	0	0	0		2	2			7		4	2	5	1	1	5	5	2	2	4	4											5	5	5	5	5
5939	ga0A5miCVogPZFcuGDL0sg**	1	1	52	1	2	1		6	4	0	0	0	1	0	0		2	1				1	3	1	5	5	5	5	3	5	5	5	1	5	5	5	5	5	5	5	5	5	2
1446	ga0A5miCVogRPgqwghSf_w**	1	1	58	2	2	5		8	3	1	0	0	0	0	0		2	2			6		3	2	5	1	3	2	3	3	2	3	2											5	4	5	5	5
1028	ga0A5miCVohvub7MVx8PKw**	1	2	35	1	3	1		2	6	1	0	0	0	0	0		1	2			7		5	2	5	4	1	2	2	3	2	4	3	4	4	4	4	4	2	2	3	4	2
13032	ga0A5miCVoj8IWmZWAvwIQ**	1	2	49	1	3	1		3	4	1	0	0	0	0	0		1	2			6		5	2	2	2	1	2	3	5	2	1	4	4	4	4	3	3	1	2	3	4	2
1038	ga0A5miCVoh0tv3dEzeePA**	1	1		2	5	1		1	3	0	1	0	0	0	0		2	2			6		3	4	2	3	4	2	3	2	2	4	3											3	3	3	4	3
1032	ga0A5miCVoh3MD4PKAs7BQ**	1	1		2	2	1		3	3	0	0	0	1	0	0		1	3		5			2	2	1	4	1	2	2		2	4	4											4	5	4	3	3
601	ga0A5miCVog1jR2faB9hUg**	1	1	34	2	6	7	Stay home mom	9	2	1	0	0	0	0	0		2	2			6		3	3	2	3	4	2	5	2	2	3	1											4	4	4	4	4
1403	ga0A5miCVoj0MSBy2iyMdA**	1	2	60	2	4	4		9	2	1	0	0	0	0	0		2	2			7		5	1	5	1	1	5	5	2	4	1	1											5	5	5	5	5
1249	ga0A5miCVojUdUaWaTN3vA**	1	1		1	3	2		5	1	0	0	0	0	0	1	Mexican	1	3		5			4	6	4	4	4	4	4	4	4	2	3	5	5	5	5	5	2	2	4	5	2
889	ga0A5miCVoinVgsF1yHqXQ**	1	1		2	5	4		9	2	1	0	0	0	0	0		2	2			7		3	1	2	4	4	2	5	3	3	4	3											3	5	3	3	3
960	ga0A5miCVoiV-9QguSc-ug**	1	3	59	2	6	2		2	4	1	0	0	0	0	0		2	2			7		4	2	5	1	1	5	5	2	3	3	4											5	5	5	5	5
912	ga0A5miCVoipwQ6CFYfEGw**	1	2	28	1	5	1		1	5	0	0	0	1	0	0		2	2			6		3	4	5	1	1	5	5	2	3	4	4	4	5	4	4	3	3	3	3	4	2
1418	ga0A5miCVohZy1joAeQzOg**	1	1	52	1	5	1		5	4	0	0	0	1	0	0		2	2			7		4	4	2	4	3	5	3	5	2	1	4	4	5	5	4	5	2	2	3	5	2
1607	ga0A5miCVogn8DWyLQlT_Q**	1	3	30	1	3	1		2	3	1	0	0	0	0	0		1	2			7		5	1	2	1	1	5	5	3	3	4	1	5	5	5	3	5	3	2	2	5	2
2376	ga0A5miCVogIz6M4wPBXBw**	1	1	24	2	5	2		9	1	0	0	0	1	0	0		2	3		3			2		2	4	4	2	2	3	3	4	4											4	4	3	3	3
619	ga0A5miCVojeRkE5yHagvw**	1	2	55	1	5	5		8	1	1	0	0	0	0	0		2	2			7		4	2	5	4	1	5	5	5	5	1	4	3	5	5	3	5	1	2	3	5	2
889	ga0A5miCVoh4yRV535DOmw**	1	1	27	2	3	4		9	1	0	1	0	0	0	0		2	2			7		3	4	3	3	3	3	3	3	3	3	3											3	3	3	3	3
1270	ga0A5miCVoirFsxnQbt67g**	1	3	34	1	2	7	Stay at home parent	9	2	0	0	0	0	0	1		2	4	None	4			1		5	3	3	3	3	5	5	3	5	5	5	5	5	5	2	2	3	5	2
1925	ga0A5miCVoh0dad8td3-jg**	1	1	37	2	3	1		3	3	0	0	1	0	0	0		1	1				2	4	5	5	4	4	2	2	2	5	4	2											3	5	5	5	5
902	ga0A5miCVohLqe2qqGk7BA**	1	1	25	1	2	1		6	5	0	0	0	1	0	0		2	1				2	3		2	3	4	5	5	2	5	3	4	5	5	5	4	5	4	3	3	5	2
641	ga0A5miCVog_UTEA8yywCQ**	1	2	36	1	3	2		2	3	0	0	0	1	0	0		2	1				1	5	1	5	2	2	5	5	2	2	5	5	5	5	5	5	5	5	5	5	5	2
410	ga0A5miCVoiNNW9mxU2b3Q**	1	1	52	1	2	1		2	6	1	0	0	0	0	0		2	2			7		5	1	5	1	1	5	5	5	5	3	4	4	3	4	4	3	3	3	4	4	2
1448	ga0A5miCVohM4Klk6G1TRw**	1	2	20	1	2	3		9	1	0	0	0	0	0	0		1	2			6		3	4	2	4	4	2	5	2	2	3	3	3	4	4	4	4	3	2	3	4	2
618	ga0A5miCVojKQoVjvyMf6Q**	1	2	67	2	6	5		8	6	1	0	0	0	0	0		2	2			7		4	3	5	2	3	2	2	4	2	4	4											5	5	5	5	5
1200	ga0A5miCVoiPjxn3OSYc1Q**	1	1	53	1	3	1		5	6	1	0	0	0	0	0		2	2			6		3	4	4	4	3	3	2	1	2	4	4	4	4	4	3	3	3	2	3	4	2
983	ga0A5miCVoi494YihamCkQ**	1	1	51	2	5	1		7	6	0	0	1	0	0	0		2	1				1	4	6	4	3	3	3	2	5	5	4	4											3	4	3	3	3
3143	ga0A5miCVog23r1vfHc36Q**	1	1	34	1	6	1		1	6	1	0	0	0	0	0		2	2			6		5	4	2	5	1	5	5	5	5	1	3	5	5	5	5	5	2	4	5	4	2
1268	ga0A5miCVohGq4El1RhK1g**	1	2		1	5	4		9	3	1	0	0	0	0	0		2	4	Green Party	5			4	1	2	4	1	2	2	2	2	4	4	3	5	4	4	4	2	1	1	5	2
910	ga0A5miCVohO5uF4ei78OQ**	1	1	59	2	3	6		8	2	1	0	0	0	0	0		2	2			7		5	1	2	4	1	5	2	2	4	1	2											5	5	5	5	5
1229	ga0A5miCVoiaBotSuHEmDA**	1	2	28	2	2	1		3	3	1	0	1	0	0	0		1	2			7		3	4	2	4	1	2	5	2	2	3	4											3	5	4	4	5
641	ga0A5miCVoh7r4GJrv8cmQ**	1	2	58	2	5	1		1	6	1	0	1	0	0	0		1	2			6		3	5	5	4	1	5	1	3	2	4	5											4	4	5	3	4
764	ga0A5miCVogSFueLTJdYIw**	1	1		2	6	1		1	3	0	0	0	1	0	0		2	3		4			3	6	2	3	3	3	2	3	3	4	3											4	3	3	3	4
685	ga0A5miCVojMry1tftpeaw**	1	1	43	2	5	2		9	4	1	0	0	0	0	0		2	2			7		3	1	5	4	1	5	2	5	5	1	1											5	5	5	5	5
793	ga0A5miCVogm4ASftlYFvg**	1	2	32	2	3	1		7	3	1	0	0	0	0	0		2	2			7		4	2	2	4	1	2	2	3	3	4	4											3	5	4	3	4
1015	ga0A5miCVoje-stnG1iRHg**	1	1		2	5				5	1	0	0	0	0	0		2	2			7		4	2	1	1	1	5	5	5	2	4	2											5	5	5	4	5
780	ga0A5miCVoiQ3zIBn4efJQ**	1	1	26	2	5	1		3	2	0	0	0	1	0	0		2	2			6		4	3	5	4	4	5	5	5	5	2	5											4	4	5	5	5
1021	ga0A5miCVogdo032IAUpsw**	1	2	48	2	4	7	student	9	2	1	0	0	0	0	0		2	2			6		3	4	5	4	1	5	5	2	4	1	4											5	5	5	5	5
560	ga0A5miCVogHP3RwamUMjQ**	1	1	38	1	6	1		1	5	1	0	0	0	0	0		2	2			6		5	2	3	3	3	2	1	2	2	2	4	5	5	4	4	5	4	5	4	3	2
1252	ga0A5miCVoj0_lc1wRsmQA**	1	1	59	1	6	1		1	7	0	0	0	1	0	0		2	2			7		5	4	5	1	1	5	5	5	2	2	3	4	4	5	4	5	4	4	5	4	2
321	ga0A5miCVoiQnB5C-ofpjA**	1	2		2		1				0	0	0	0	0	0			2			6		4	2	2	2	2	3	3	2	3	3	3											4	3	4	4	4
896	ga0A5miCVogDx-6ALnZqLg**	1	1	36	2	2	4		9	2	1	0	0	0	0	0		2	2			6		3		2	4	4	5	3	2	5	3	2											4	3	3	3	4
1349	ga0A5miCVogseahxM_JfGw**	1	2	33	2	6	1		1	6	0	0	0	1	0	0		2	2			7		4	2	2	4	1	5	5	2	3	1	1											5	5	3	3	4
1056	ga0A5miCVojPTD7gDjP7mg**	1	2	18	2	2	7	student	9	7	0	0	0	1	0	0		2	3		3			4	5	3	4	2	4	2	5	5	1	2											5	4	3	4	4
4523	ga0A5miCVoiIT6i5VwEJ-g**	1	2	57	2	5	1		1	4	1	0	0	0	0	0		2	2			6		4	4	2	3	4	3	2	3	3	1	3											4	4	5	3	5
2573	ga0A5miCVogdixDVo1j3Aw**	1	2		1	4	5		8	2	1	0	0	0	0	0		2	2			7		5	2	5	4	1	5	5	5	5	1	1	5	5	5	4	5	1	2	2	5	2
1671	ga0A5miCVojcYJLcKCsyrw**	1	1	25	1	2	3		9	1	1	0	0	0	0	0		1	2			6		1		3	3	3	3	3	3	3	3	3	4	4	4	4	4	3	2	3	4	2
7704	ga0A5miCVog5ipvXGpSRJA**	1	1	72	1	3	5		8	3	0	1	0	0	0	0		2	2			7		5	2	5	5	1	5	5	2	2	1	1	5	4	4	5	5	3	1	2	5	2
647	ga0A5miCVohjh4mvYpSSNA**	1	1		2	6	1		1	5	0	0	0	0	0	1	hispanic	1	1				1	3	6	2	1	2	2	2	2	2	2	2											4	4	4	4	4
8188	ga0A5miCVoiLBa8SN50p9g**	1	1	32	1	2	1		3	3	0	0	0	0	0	1	hispanic	1	3		4			5	1	5	5	2	5	2	2	5	5	5	4	5	5	4	4	5	5	5	5	2
771	ga0A5miCVoj4iu7yu7mbPg**	1	1		2	4	1		1	5	1	0	0	0	0	0		2	2			7		4	2	2	4	4	3	4	2	3	4	4											5	4	5	5	5
676	ga0A5miCVojPWFfiWvLCEg**	1	2		2	4	2		3	4	1	0	0	0	0	0		1	2			7		5	3	5	5	5	5	5	5	5	5	5											5	5	5	5	5
5127	ga0A5miCVojwaMuOD7StKA**	1	2	20	1	3	1		2	1	1	0	0	0	0	0		1	2			7		4	2	5	2	3	2	5	2	5	4	4	5	5	5	4	5	5	5	5	5	2
551	ga0A5miCVogI2tzTUwoUNg**	1	2	37	1	6	1		1	7	1	0	0	0	0	0		2	2			7		5	2	5	4	1	2	5	4	2	1	4	4	4	5	3	4	1	1	3	4	2
977	ga0A5miCVohA-DeOHp86NQ**	1	2		1	5	1		2	5	1	0	0	0	0	0		2	1				1	2	7	2	1	4	1	1	2	5	3	2	1	2	3	1	3	4	5	5	2	2
1457	ga0A5miCVoj5CTUawjMCow**	1	2	61	2	5	1		6	6	1	0	0	0	0	0		1	2			7		5	4	2	4	1	2	5	3	3	4	2											4	5	4	4	4
716	ga0A5miCVohUBSwWLPATCA**	1	2	29	1	3	1		6	1	1	0	0	0	0	0		2	2			6		2	3	4	1	4	5	5	3	3	4	4	3	3	4	1	4	1	2	3	2	2
635	ga0A5miCVohkV9iGmMWJEg**	1	2	63	1	5	1		1	7	1	0	0	0	0	0		2	2			6		5	4	5	4	1	5	2	2	4	1	4	5	5	5	5	5	3	1	3	5	2
539	ga0A5miCVoh2toH6BuOLVw**	1	2	28	2	3	1		2	1	0	0	0	1	0	0		2	1				2	2	6	5	3	4	3	4	3	5	4	2											3	5	3	4	3
1417	ga0A5miCVog3GipIIEEhLg**	1	1	30	2	5	1		2	3	0	0	0	0	0	1	Latina	1	3		5			2		2	4	4	3	2	5	2	3	2											3	5	3	3	4
695	ga0A5miCVohTfKnCaMteKg**	1	2	44	1	5	1		2	4	1	0	0	1	0	0		2	2			7		4	2	5	4	4	5	5	3	3	3	3	3	4	4	3	4	2	3	3	3	2
1490	ga0A5miCVohnIq_Ye6O6oQ**	1	1	23	2	2	1		7	2	0	1	0	0	0	0		2	2			6		3	4	5	1	5	5	5	5	5	3	5											5	5	5	5	5
660	ga0A5miCVohsNmHKeyVx4g**	1	2	20	2	3	1		2	3	0	0	0	0	0	1	Hispanic	1	2			7		4	2	2	1	4	5	2	5	2	3	3											5	4	5	4	5
762	ga0A5miCVojK2g-tZILQnA**	1	2	24	2	5	1		1	1	1	0	0	0	0	0		1	3		4			3	4	2	3	4	2	3	2	5	1	2											4	5	3	4	3
482	ga0A5miCVojzbdL_K16I5A**	1	1		1	5	1		5	5	1	0	0	0	0	0		2	2			7		4	2	3	5	2	2	5	2	2	3	2	5	3	4	4	5	4	3	3	4	2
2262	ga0A5miCVogRai-V6UU2AA**	1	2	32	2	5	7	homemaker	3	5	1	0	0	1	0	0		2	1				1	4	6	1	5	5	1	1	5	4	5	3											3	3	1	1	1
1488	ga0A5miCVohjtwuH8okOWw**	1	2	59	2	3	1		7	4	1	0	0	0	0	0		2	2			7		2	4	2	2	3	2	3	2	5	4	4											4	4	5	5	5
664	ga0A5miCVoi8xbeoSaBhLg**	1	2	71	2	2	5		8	4	0	1	0	0	0	0		2	2			7		5	3	5	1	1	5	5	5	5	1	1											5	5	5	5	5
341	ga0A5miCVoi2-VWWSNIUow**	1	2	25	1	3	1		1	2	1	0	0	0	0	0		1	1				1	4	2	3	2	3	4	5	3	3	2	5	5	5	4	5	3	5	5	4	2	2
696	ga0A5miCVohiwF2H7lcadA**	1	2	34	2	5	1		3	2	1	0	0	0	0	0		1	3		4			2	2	2	3	3	2	2	2	2	3	5											3	4	3	3	3
1029	ga0A5miCVoj96M12xQs9Pw**	1	1	37	2	3	1		1	3	0	0	0	1	0	0		2	2			7		5	4	5	2	5	2	3	5	5	2	5											5	5	4	5	4
726	ga0A5miCVohoaNR8W_kFtQ**	1	1		2	3	1		7	1	0	0	0	1	0	0		2	2			7		5	2	5	4	1	5	5	1	4	4	4											4	5	5	4	5
1324	ga0A5miCVoh-rXFE76GK1w**	1	2	44	2	4	2		6	3	0	0	0	1	0	1		1	1				2	5	6	5	4	4	5	5	2	2	4	5											4	3	4	4	4
1063	ga0A5miCVoiFj4B6htl_pg**	1	3	27	2	3	7	Stay at home parent	9	4	1	0	0	0	0	0		1	2			6		3	3	2	3	4	2	3	5	2	4	3											4	4	4	4	5
865	ga0A5miCVojch_Gi3sLN_w**	1	2	66	2	4	1		2	1	0	1	0	0	0	0		2	2			6		5	4	5	1	1	5	1	5	5	1	2											5	5	5	4	3
642	ga0A5miCVogEmdidG2CSHw**	1	2	39	2	3	1		2	6	1	0	0	0	0	0		2	2			7		5	1	5	4	1	5	5	3	2	4	5											3	4	5	4	5
1253	ga0A5miCVohlT5_CcwLCyg**	1	3	55	1	2	6		8	2	1	0	0	0	0	0		2	2			7		3	4	2	3	2	4	4	2	2	4	2	3	4	3	3	4	2	2	2	3	2
1869	ga0A5miCVohNhStNbKK9sg**	1	2	40	2	8	1		1	7	1	0	0	0	0	0		2	2			7		5	1	2	1	1	5	2	2	2	4	4											4	5	5	4	5
577	ga0A5miCVogp3fdxND1XGA**	1	1		1	5	1		2	6	1	0	0	0	0	0		2	2			6		3	3	5	1	1	5	5	2	2	4	3	3	3	5	2	5	3	2	2	3	2
499	ga0A5miCVojf5x_p1LUyvQ**	1	2	28	2	5	1		3	3	0	0	0	1	0	0		2	2			7		5	1	2	1	1	5	2	3	3	4	1											4	4	5	4	5
750	ga0A5miCVoh8U0dC490nEw**	1	1	36	1	5	1		1	5	1	0	0	0	0	0		2	2			6		4	3	5	4	1	2	2	2	5	2	2	4	5	4	5	4	4	4	5	3	2
971	ga0A5miCVoiK0eoG8n1wUw**	1	1	48	2	5	6		9	1	1	0	0	0	0	0		2	2			7		3		2	1	4	2	2	2	2	3	3											5	3	4	3	5
505	ga0A5miCVoiDJGBiuEN8uw**	1	1	25	2	6	4		9	5	0	0	0	1	0	0		1	1				1	5	7	3	2	2	4	3	2	3	3	2											3	4	5	3	5
1317	ga0A5miCVoi-lZPGnZCbzQ**	1	1	20	1	3	4		9	3	0	0	0	1	0	0		2	2			6		2	3	5	4	4	5	2	3	2	4	3	4	2	3	2	3	2	4	3	3	2
788	ga0A5miCVohGSVMIka31iQ**	1	2	23	2	5	1		2	3	0	0	0	0	1	0		1	2			6		2	3	5	3	4	5	5	2	2	4	4											5	5	5	4	5
753	ga0A5miCVojife_tL-_3UQ**	1	2	22	1	3	7	Student	9	1	1	0	1	0	0	0		1	4	Libertarian	3			3	6	2	2	2	3	3	2	2	4	5	4	5	5	3	4	3	4	4	3	2
1218	ga0A5miCVoigkRXehjVuDg**	1	1	64	2	6	5		8	3	1	0	0	0	0	0		2	2			7		5	1	5	1	1	5	2	4	4	1	1											5	5	5	3	5
450	ga0A5miCVoieuqmfCJFYog**	1	3	26	2	2	4		9	1	1	0	0	0	0	0		2	2			6		5	1	2	2	2	5	2	3	2	2	2											4	4	4	5	4
1144	ga0A5miCVoipE9QYIU5h2A**	1	2	23	1	3	1		1	3	1	0	0	0	0	0		2	2			6		5	4	2	2	3	2	2	2	5	3	4	5	5	4	4	5	2	2	2	4	2
660	ga0A5miCVohupYxlnI5-iA**	1	1	61	2	2	4		9	1	1	0	0	0	0	0		1	2			6		5	4	5	5	5	2	5	5	5	5	5											5	5	5	5	5
1469	ga0A5miCVogQhHMlUDtQ4g**	1	1	45	1	2	1		1	6	1	0	0	0	0	0		2	3		5			4	3	3	4	4	3	2	2	5	4	4	4	4	3	3	4	3	4	3	4	2
974	ga0A5miCVoi-xsEBqv2aIg**	1	2	69	2	5	2		1	5	1	0	0	0	0	0		1	2			7		5	2	5	4	1	5	5	5	5	1	1											5	5	5	4	5
2147	ga0A5miCVoicgPhjupnagw**	1	1	23	1	5	7	Student	9	4	1	0	0	0	0	0		2	2			6		3	2	2	4	4	3	5	3	2	4	3	2	3	4	3	3	2	2	3	3	2
703	ga0A5miCVohc1kIBQ-Xqrw**	1	1	39	2	5	1		1	6	1	0	0	0	0	0		2	2			7		4	4	5	4	1	5	5	2	5	4	5											3	5	5	5	5
1382	ga0A5miCVohhp3Q3a3WOyQ**	1	2	39	2	5	1		7	6	0	1	0	0	0	0		2	2			6		4	2	2	4	3	3	2	2	2	4	4											5	5	3	3	4
1493	ga0A5miCVojbiK8nWXieoA**	1	1	21	2	4	1		3	2	1	0	0	0	0	0		1	4	none	5			3	4	2	5	5	5	2	2	2	5	2											5	4	4	4	4
765	ga0A5miCVohg2TmnLXM9vw**	1	1	57	2	5	2		3	3	1	0	0	0	0	0		2	2			7		1	2	5	1	1	5	5	2	5	1	1											4	4	4	4	5
806	ga0A5miCVohKTovu2BM3Ow**	1	1	31	2	6	7	Housewife	9	7	1	0	0	0	0	0		2	2			6		4	3	3	4	4	4	2	2	2	4	4											5	3	3	3	3
667	ga0A5miCVogZPC2U1hbD1w**	1	2	29	2	5	1		2	2	1	0	0	0	0	0		2	2			7		4	1	5	3	4	5	5	2	2	4	2											5	5	5	5	5
876	ga0A5miCVojahSjqIIcFOA**	1	2		2	3	1		1	6	1	0	0	0	0	0		1	2			7		4	4	2	3	4	2	2	2	2	4	2											4	5	5	3	4
1550	ga0A5miCVoiFkHK_hDbjcg**	1	1	58	2	5	4		9	7	0	0	0	1	0	0		2	1				2	4	5	5	1	1	5	5	4	2	1	1											5	5	4	4	4
832	ga0A5miCVojsqmziLlwvtA**	1	2	25	2	6	1		9	2	1	0	0	0	0	0		2	2			6		5	4	5	4	1	5	5	2	3	4	1											3	4	3	3	3
1122	ga0A5miCVoh2P-cshDTRgw**	1	2	61	1	2	1		6	2	0	0	0	0	0	0		1	1				2	4	6	5	1	2	5	5	5	5	1	2	4	4	2	4	4	1	2	2	4	2
1209	ga0A5miCVojargAlacPiLA**	1	2	69	2	3	5		8	2	1	0	0	0	0	0		2	2			7		5	3	2	4	4	3	2	2	3	4	4											5	4	4	3	4
1182	ga0A5miCVogEDt3u6ZT5pw**	1	2		2	7	5		8	5	1	0	0	0	0	0		2	2			7		5	2	5	4	1	2	2	5	2	4	2											5	4	5	3	4
1342	ga0A5miCVojRfSdUBVM12A**	1	3	67	2	4	2		1	2	1	0	0	1	0	0		2	2			7		4	2	5	4	1	2	5	5	4	2	1											3	5	5	5	5
633	ga0A5miCVogBbP_7XuWS_A**	1	2	55	1	6	1		1	6	1	0	0	0	0	0		2	2			7		5	2	2	2	3	3	5	2	2	1	5	3	3	3	3	3	3	3	3	3	2
849	ga0A5miCVoj-Wm1vSMpucw**	1	1	46	1	6	2		1	6	0	0	0	1	0	0		2	1				2	5	3	2	4	4	2	2	2	2	4	4	2	3	3	3	3	2	3	3	3	2
772	ga0A5miCVojZesGQiTEw9A**	1	2		1	8	1		1	7	1	0	0	0	0	0		2	2			6		4	4	2	2	2	4	3	5	5	4	5	3	5	3	3	4	4	5	5	5	2
2056	ga0A5miCVohZBjsDAKopCg**	1	2		2	5	7	Full time mom	9	6	1	0	0	0	0	0		2	2			7		4	1	5	1	1	5	5	3	5	1	1											5	5	5	5	5
1152	ga0A5miCVoi_0v-MD0G5kA**	1	1		2	4	1		7	6	0	0	0	1	0	0		2	1				1	4	6	2	4	3	2	2	5	2	4	4											4	4	4	4	4
1183	ga0A5miCVogVHuouloKzrw**	1	2	43	2	6	1			5	1	0	0	0	0	0		2	2			7		5	3	5	1	1	5	5	5	5	5	5											5	4	5	5	5
1155	ga0A5miCVogulX6BDFUFwg**	1	2	22	2	3	1		2	3	0	1	0	0	0	0		1	1				1	4	6	2	3	4	5	4	5	5	3	5											4	4	3	4	4
847	ga0A5miCVogYbTQdj6hZ2w**	1	1	40	2	3	1		2	4	0	1	0	0	0	0		2	2			7		4	3	2	1	4	2	2	4	3	5	4											5	5	4	5	4
1342	ga0A5miCVojm33To2qNYHw**	1	2	59	2	3	1		1	6	1	0	0	0	0	0		2	2			7		2	1	5	1	1	5	5	3	5	1	2											4	4	5	5	5
931	ga0A5miCVoi6Q_oEfQrsew**	1	2	31	2	3	1		1	3	1	1	1	1	0	0		2	2			7		4	4	5	4	4	5	5	5	5	4	5											5	5	5	5	5
860	ga0A5miCVogxDmjrgrxprQ**	1	1		1	2	1		5	6	1	0	0	0	0	0		1	2			6		2	3	2	3	4	3	2	2	2	4	2	4	4	4	3	3	1	1	3	3	2
833	ga0A5miCVoj2qeKB0_VIYw**	1	1	45	2	5	1		1	3	1	0	0	0	0	0		2	2			6		4	5	5	1	1	5	5	2	4	4	2											4	5	5	3	5
2922	ga0A5miCVogras84-5uZBA**	1	2		2	5	1		7	2	0	0	0	0	0	1	Hispanic	1	2			7		5	2	2	5	1	2	5	2	5	3	4											4	5	4	5	4
944	ga0A5miCVogLpczypxMtqQ**	1	2	49	2	5	1		2	6	0	0	0	1	0	0		2	1				1	4	6	2	3	3	3	2	2	2	1	4											4	4	3	4	3
1348	ga0A5miCVojiRsi9Fd7s4Q**	1	2	20	2	3	4		9	1	1	0	0	0	0	0		2	2			6		3	2	5	4	3	5	3	2	3	4	5											4	5	3	4	4
2248	ga0A5miCVojfVVNIbpXzSQ**	1	2	31	2	3	1		3	3	0	0	0	0	0	1	Latino	1	2			6		4	3	2	1	1	2	5	2	2	4	4											4	5	3	4	3
1125	ga0A5miCVoiuTz1IE2W3Qg**	1	1	64	2	2	5		8	1	1	0	0	0	0	0		2	2			6		3	4	2	4	4	2	2	2	2	4	4											3	3	4	3	4
1832	ga0A5miCVohdVlcFkbW0Fg**	1	2	39	2	7	1		2	3	1	0	0	0	0	0		1	3		5			3	4	2	4	4	5	5	3	2	1	2											5	5	4	4	4
3839	ga0A5miCVohzCgDzZ4dykA**	1	1	68	1	5	5		8	4	1	0	0	0	0	0		2	2			6		4	3	3	4	3	3	2	2	2	4	2	3	5	3	3	3	3	5	3	5	2
898	ga0A5miCVohH3ftqOrHA0w**	1	1	43	2	4	1		3	5	1	0	0	0	0	0		1	2			6		3	4	5	4	4	2	5	3	3	4	4											4	4	4	4	5
2353	ga0A5miCVoi-ZKW300Riyw**	1	3	36	1	6	1		1	4	1	0	0	0	0	0		1	1				1	3	6	2	3	2	3	4	5	2	4	3	4	3	3	4	4	1	1	2	2	2
567	ga0A5miCVoh2SRm8Mag8pQ**	1	2	35	1	5	1		1	7	1	0	0	0	0	0		1	2			6		4	3	3	3	4	3	2	5	5	4	2	4	4	4	2	4	2	3	3	4	2
1595	ga0A5miCVog04K_AK0gGkQ**	1	3	62	2	6	5		4	1	0	0	0	1	0	0		1	3		4			3	5	5	2	2	2	5	2	2	3	3											5	5	5	5	5
588	ga0A5miCVogfbLNJ5B1k7Q**	1	2	51	2	5	1		1	6	1	0	0	1	0	0		2	3		5			4	1	5	1	1	5	5	4	3	4	4											3	4	5	4	5
2793	ga0A5miCVogRrt6f-vc2vg**	1	1	34	2	3	1		2	3	0	1	0	1	0	0		2	2			6		3	4	2	3	3	2	1	5	2	4	2											3	4	3	3	4
476	ga0A5miCVoihvCAN2_Q64Q**	1	1	22	1	6	1		1	5	0	0	0	1	0	0		2	1				1	4	2	5	2	2	3	5	5	2	3	5	5	4	4	4	3	5	4	5	4	2
356	ga0A5miCVohwE1vbcF_jvw**	1	1	26	2	3	4		9	1	1	0	0	0	0	0		1	2			7		5	2	5	2	1	5	5	5	5	1	5											4	5	4	5	4
814	ga0A5miCVohKV_MCpeSKWw**	1	2	28	2	3	1		6	2	0	0	0	1	0	0		2	2			6		4	4	2	4	4	5	5	2	5	4	4											3	5	5	5	4
998	ga0A5miCVoiOn-ac4B89jw**	1	1	26	2	4	1		3	2	1	0	0	1	0	0		1	1				2	3	4	3	2	3	3	4	3	4	2	2											3	5	3	4	3
730	ga0A5miCVojOx7MJetWDtA**	1	3	31	1	2	1		2	1	1	0	0	0	0	0		1	2			7		5	7	5	3	5	5	1	5	5	1	1	5	5	5	5	5	5	5	5	5	2
653	ga0A5miCVojEckrce_7ujA**	1	2	40	2	6	1		1	7	0	1	0	0	0	0		1	2			7		5	1	5	1	1	5	5	3	1	1	1											5	5	5	3	5
678	ga0A5miCVoiExbaeyPtQfQ**	1	2	54	2	5	1		2	3	0	0	0	1	0	0		2	1				2	3	5	2	4	3	3	2	3	3	3	4											4	4	4	4	4
764	ga0A5miCVoiD__vr0WDsFg**	1	2	23	1	3			9	3	1	0	0	0	0	0		1	1				1	5	3	2	3	2	5	5	2	5	3	5	4	4	3	5	3	5	5	2	5	2
777	ga0A5miCVoiW8UR9YwE4WQ**	1	1	33	2	5	1		1	3	1	0	0	0	0	0		1	2			6		4	2	5	4	1	5	2	3	5	3	4											5	4	4	3	5
549	ga0A5miCVojQs7wkt_2hfQ**	1	1	26	1	3	1		1	2	0	0	1	1	0	0		1	2			6		4	4	2	4	2	3	2	2	2	4	3	5	5	5	4	5	3	2	3	5	2
1006	ga0A5miCVoiNZH4mC9pxSA**	1	1	47	1	5	1		1	4	0	0	0	1	0	0		2	2			7		5	2	2	2	1	5	4	2	5	1	4	4	4	4	4	4	3	4	4	4	2
713	ga0A5miCVojFx5pW00FCuA**	1	2	43	2	5	1		1	5	0	0	0	1	0	0		2	1				1	4	2	5	2	5	2	2	2	2	5	5											4	4	4	4	3
658	ga0A5miCVojlpiB74Nw4yQ**	1	2		2	3	7			5	0	0	0	0	0	1		1	2			6		4	4	2	4	2	3	2	5	5	2	5											5	5	3	4	4
831	ga0A5miCVogrnZMx-TSb5Q**	1	2	41	2	6	1		1	7	0	0	0	1	0	0		2	2			7		4	2	5	4	1	5	5	3	4	3	1											3	4	4	3	4
620	ga0A5miCVoi_dZuuDYJTag**	1	1	26	2	3	7	Homemaker	9	2	1	0	0	0	0	0		1	1				1	5	7	5	5	1	3	2	2	5	2	3											5	4	5	5	4
2444	ga0A5miCVoh2jI1N4lNlMA**	1	2	53	2	5	1		1	7	0	0	0	1	0	0		2	2			7		4	1	2	1	4	3	3	2	3	1	4											5	5	4	4	5
346	ga0A5miCVojCMvk4tAFCHA**	1	2	28	2	5	1		1	7	0	0	0	1	0	0		1	2			7		5	1	5	5	5	5	5	2	2	2	5											3	4	5	5	4
682	ga0A5miCVohrOJSG4G1E4w**	1	1	20	1	3	1		2	2	0	0	0	1	0	0		2	2			6		3	4	4	4	2	3	4	4	4	3	2	3	3	3	2	3	3	2	4	3	2
560	ga0A5miCVojhFs9enE9HoA**	1	1	28	1	5	1		1	3	1	0	0	0	0	0		1	2			6		4	4	2	4	4	2	2	2	2	4	5	4	3	3	3	3	2	1	1	3	2
571	ga0A5miCVoj-9FNVChUL_w**	1	2	27	2	5	7	Student	1	1	0	0	0	1	0	0		2	3		5			1	3	5	3	4	5	5	5	2	1	2											5	5	5	4	5
1470	ga0A5miCVojhWB_Tbiv-7A**	1	2	23	2	3	4		9	2	1	0	0	0	0	0		1	2			6		4	3	2	2	4	2	2	3	2	3	2											4	5	5	3	5
695	ga0A5miCVohaoDas2uU2JQ**	1	2	49	2	4	1		2	2	0	0	0	0	1	0		2	2			7		4		2	2	3	5	2	2	2	3	5											4	5	4	4	4
1154	ga0A5miCVohTneLzItKJUw**	1	2	46	2	6	1		1	6	1	0	0	0	0	0		1	1				2	4	4	2	4	4	2	2	2	2	4	4											4	4	4	3	4
838	ga0A5miCVoj4Vvy-Of4V7g**	1	1		2	4	1		2	2	1	0	0	0	0	1	Filipino	1	3		5			2	2	2	3	1	2	3	3	2	4	2											5	4	4	4	4
933	ga0A5miCVogselzJUHotnQ**	1	1	54	2	3	5		8	1	0	0	0	1	0	0		2	2			6		1	6	2	2	4	2	4	5	2	5	2											4	4	3	4	4
5565	ga0A5miCVojrpE3zS4PZHg**	1	1	41	2	5	1		1	5	1	0	1	0	0	0		1	3		4			4	4	2	4	4	2	2	3	4	2	4											5	5	4	4	5
504	ga0A5miCVoiUUS9hOOS2DQ**	1	2		2	3	1		2	1	1	0	0	0	0	0		1	3		4			1	2	3	3	3	3	3	3	3	3	3											3	3	3	3	3
1508	ga0A5miCVoitbpitOWAC-w**	1	1	29	2	5	1		3	6	0	0	0	1	0	0		2	2			6		4	4	5	2	4	2	5	2	2	4	2											4	4	5	4	5
1770	ga0A5miCVoi9DrD5HVm5zg**	1	1	20	2	4	1		7	4	0	0	0	1	0	0		2	2			6		4	3	5	2	4	5	5	2	5	5	4											3	5	3	5	5
979	ga0A5miCVoh-12m5bDP2iA**	1	2	24	2	3	1		2	2	1	0	0	0	0	1	middle eastern	2	1				2	4	4	2	3	3	3	2	3	5	3	5											4	4	3	4	4
1977	ga0A5miCVohpcK5EYFeaKw**	1	1		1	5	1		1	5	0	1	0	0	0	0		2	2			7		5	2	2	2	1	5	2	5	5	4	2	4	5	5	5	5	5	4	5	5	2
884	ga0A5miCVoh0MrtUCWf3rA**	1	2	43	2	5	1		1	6	0	0	0	1	0	0		2	1				1	4	6	5	4	1	5	2	2	2	3	5											4	4	3	3	5
10561	ga0A5miCVojHeRU2nFGtRw**	1	2	32	1	5	1		1	5	0	0	0	1	0	0		2	2			7		5	1	5	4	1	5	2	2	2	4	4	5	5	5	5	5	2	2	2	5	2
1170	ga0A5miCVojBWOqICUtXHg**	1	2	34	1	5	1		2	2	0	0	0	0	0	1		1	2			6		3	4	5	4	4	2	5	2	2	4	4	4	4	5	4	5	2	2	2	5	2
2013	ga0A5miCVoixslHQULSHKw**	1	1	55	1	3	6		8	3	1	1	1	0	1	0		2	2			7		4	4	2	4	1	2	4	5	2	4	5	4	4	4	4	4	2	2	2	4	2
848	ga0A5miCVohy74jfGhhyfA**	1	1	18	1	2	7	School	9	2	0	0	0	0	0	1	Latin	1	2			6		3	4	5	1	4	2	5	4	5	2	2	4	5	4	3	4	2	4	5	5	2
806	ga0A5miCVoiVLWEteujaew**	1	1	30	2	7	1		1	3	0	0	0	1	0	0		2	2			7		4	2	5	4	1	2	5	2	2	1	3											4	4	5	4	4
1329	ga0A5miCVogDByR3KLsbag**	1	2	31	2	5	1		2	6	0	0	0	1	0	0		2	2			6		2	4	2	4	4	2	2	2	3	4	3											5	4	4	3	4
3364	ga0A5miCVoh_ys7HmTRCiw**	1	2	35	2	3	7	Stay-at-home mom	9	4	0	0	0	1	0	0		2	3		4			2	4	2	1	4	2	1	5	2	4	4											5	5	5	4	5
776	ga0A5miCVojg43OG-Ul-XQ**	1	2	45	1	3	2		1	4	1	0	0	0	0	0		2	3		3			3	5	5	1	1	5	5	2	4	4	2	4	2	4	5	5	2	2	2	3	2
822	ga0A5miCVoh1Ctr1aL503A**	1	2	36	1	4	1		7	3	0	0	0	1	0	0		2	2			6		4	4	2	3	4	2	4	2	2	4	2	3	4	3	4	3	3	2	3	4	2
1011	ga0A5miCVohF5t_evHEBTQ**	1	2	28	2	3	1		2	1	0	1	0	0	0	0			3		5			4	2	3	3	2	2	2	2	2	3	3											4	4	5	5	4
3097	ga0A5miCVogVdeK5fBgMQQ**	1	2	39	1	3	2		5	5	1	0	1	0	0	1	Mexican	1	1				2	5	4	3	2	2	3	2	2	5	1	4	5	3	3	2	3	1	2	2	3	2
2181	ga0A5miCVohgGtz7xiOBjA**	1	1	22	2	2	4		9	1	0	0	0	0	0	0		1	1				2	2		5	3	2	4	2	3	5	5	2											5	4	4	3	3
1001	ga0A5miCVoiujOfMNlnIJA**	1	1	36	2	2	1		3	3	1	0	0	0	0	0		1	2			7		4	4	5	4	1	5	5	2	5	1	4											3	3	4	4	4
527	ga0A5miCVoja7otp0_6obw**	1	1	28	2	5	1		2	4	0	1	0	0	0	0		2	2			6		2	5	2	2	2	2	3	2	4	3	2											4	3	4	3	3
643	ga0A5miCVohOG3YPnbwFCA**	1	1		2	6	1		5	4	0	1	0	0	0	0		2	2			6		3	2	5	1	1	5	5	5	2	3	5											5	5	4	3	3
1364	ga0A5miCVoiNMo__mdSE-A**	1	1	56	2	4	1		3	4	0	0	0	1	0	0		1	2			7		4	4	5	2	4	5	5	5	2	4	4											5	5	5	5	5
2366	ga0A5miCVojpD47fm4aDKQ**	1	2	35	2	5	3		9	1	1	0	0	0	0	0		1	2			6		2	2	5	3	1	5	5	2	3	4	3											4	4	5	4	4
1002	ga0A5miCVojI8QEht5I7gQ**	1	2	54	1	3	1		1	2	1	0	0	0	0	0		1	2			6		5	2	5	1	1	5	5	5	2	3	3	2	3	1	3	2	4	3	4	3	2
570	ga0A5miCVog7-8hK2DK6XQ**	1	1		2	5	1		1	6	0	0	0	1	0	0		2	4		5			1		2	3	3	2	2	2	2	4	2											3	5	3	3	4
1236	ga0A5miCVogzzRBIzfMOFg**	1	2		2	3	1		2	3	0	0	0	0	1	0		2	2			6		3		3	4	4	2	3	3	2	3	3											5	3	4	4	4
984	ga0A5miCVojVRTRfcg1pag**	1	1		2	6	4		9	1	0	1	0	0	0	0		2	2			6		2	4	2	3	4	3	2	2	2	2	4											5	5	4	3	4
517	ga0A5miCVoiPSgdoVfL1cg**	1	1	25	1	3	4		9	3	0	0	0	1	0	0		2	1				2	4	2	5	3	2	3	2	2	2	2	3	3	4	4	3	3	2	2	3	4	2
1191	ga0A5miCVoiVg5ueDErTFA**	1	2	22	2	2	2		2	1	1	0	0	0	0	0		1	1				1	5	6	5	4	5	3	1	5	5	4	4											5	5	5	4	5
685	ga0A5miCVojru1OzZP8yow**	1	1	30	2	4	2		1	4	0	0	0	1	0	0		1	3		3			4	4	5	1	4	2	2	2	2	4	3											5	5	5	4	4
2443	ga0A5miCVoirvKqngOiV6Q**	1	2	49	2	3	7	Homemaker	9	2	1	0	0	0	0	0		1	2			7		4	4	2	4	4	2	2	3	2	4	4											4	5	4	3	4
1115	ga0A5miCVoh3ezMVlSdPMA**	1	1	19	2	4	7	student	9	5	0	0	0	1	0	0		2	2			6		3		2	4	4	2	1	2	2	3	3											4	4	4	3	4
1190	ga0A5miCVojYsOMe8CBc8w**	1	1	25	2	5	1		6	6	0	0	0	0	0	0		1	2			7		5	1	5	2		5	5	5	5	4	1											5	5	4	3	5
697	ga0A5miCVojANocY3Oqr3w**	1	1		2	4	1		3	4	0	0	0	1	0	0		1	4		4			3		5	5	4	2	1	5	5	3	5											5	5	5	4	5
2950	ga0A5miCVohpg3J41jYTNg**	1	1	36	1	3	6		9	1	0	1	0	0	0	0		2	2			6		4	6	5	2	2	2	4	5	2	4	4	5	5	5	1	5	1	1	1	4	2
1014	ga0A5miCVogr_RmtKrYrbA**	1	1	55	2	5	1		1	5	0	0	1	0	0	0		2	2			6		5	5	2	4	4	2	3	5	5	4	2											4	4	4	4	4
1539	ga0A5miCVoi4m_GFXTA6fQ**	1	3	67	2	6	7	housewife	8	2	1	0	0	0	0	0		1	2			7		4	3	5	1	1	5	2	3	1	4	1											3	3	5	4	3
849	ga0A5miCVogIqCy1HfjSdA**	1	1	23	1	2	1		2	1	0	0	0	0	0	1		1	2			7		3	2	5	5	3	5	5	5	5	5	5	1	3	3	5	5	2	5	3	1	2
1128	ga0A5miCVojD0JwUr8-rYQ**	1	3	27	2	4	7	Homemaker	9	6	1	0	0	0	0	0		1	1				1	3	7	2	4	2	3	3	2	1	2	3											4	5	3	4	4
1067	ga0A5miCVojs6N-e6Mn-_Q**	1	1		1	5	2		2	5	0	0	0	1	0	0		2	3		5			4	4	5	1	1	5	5	2	2	1	2	3	5	4	2	4	2	2	3	4	2
1470	ga0A5miCVoh7AzNENem9kA**	1	2		1	8	1		1	7	0	0	0	1	0	0		2	3		3			5	4	2	3	4	2	2	2	2	4	2	3	3	3	3	4	4	2	3	4	2
518	ga0A5miCVog-aowqiShTWQ**	1	2	21	1	5	4		9	1	0	0	0	1	0	0		2	2			7		3	3	3	1	4	2	2	2	5	4	4	5	5	4	3	3	4	2	3	5	2
638	ga0A5miCVohqqrbI3qY-ag**	1	2	67	2	3	5		8	3	1	0	0	0	0	0		1	2			6		3	4	2	3	3	2	2	2	2	3	2											3	3	3	3	3
1508	ga0A5miCVojbCbktz8cJkw**	1	1	28	1	2	1		5	2	0	0	0	0	0	1	Hispanic	1	2			6		3	3	2	3	3	2	2	2	2	4	2	5	5	4	4	5	3	5	5	5	2
1332	ga0A5miCVojSD7tek9zeSw**	1	2	21	2	4	1		7	2	1	0	0	0	0	0		1	2			7		4	2	2	1	4	5	5	4	2	2	4											5	5	5	4	5
14952	ga0A5miCVojj0464aBLfhw**	1	2	30	2	3	1		1	4	1	0	0	0	0	0		1	2			7		5	6	2	4	1	5	2	2	2	4	4											5	5	4	4	4
997	ga0A5miCVoiBfHKm4ps5Eg**	1	3	35	1	2	1		5	2	0	1	0	0	0	0		2	2			7		5		5	1	1	5	1	5	5	1	1	5	3	5	2	5	2	2	2	5	2
1462	ga0A5miCVoiCO1w00ljtJg**	1	2	69	2	2	5		8	2	0	0	0	1	0	0		1	3		5			1		2	3	4	2	2	2	2	3	4											4	4	5	4	4
952	ga0A5miCVohjdBNmAyWTUw**	1	2	42	2	5	1		2	4	0	1	0	0	0	0		2	2			7		5	2	5	2	3	5	2		3	5	4											5	5	4	5	5
1112	ga0A5miCVog_-xjE4Dh6zA**	1	1	43	1	3	6		9	2	1	0	0	0	0	0		1	2			7		5	2	2	1	1	2	1	3	3	4	4	5	5	4	4	4	3	3	3	5	2
1235	ga0A5miCVohI9Ia8RuoGnQ**	1	2	19	2	2	1		2	1	1	0	0	0	0	0		1	1				1	4	6	2	5	5	2	2	1	2	3	1											4	4	5	3	5
1057	ga0A5miCVogkgZxTimgn4w**	1	2	33	2	2	7	Homework	9	3	1	0	0	0	0	0		1	2			7		4	5	5	2	5	5	2	2	2	2	5											3	5	5	4	4
1276	ga0A5miCVoivB7bA5qvBvQ**	1	2		1	5	1			6	1	0	0	0	0	0		1	3		4			3	4	5	3	4	2	2	2	2	3	2	5	5	5	5	5	3	2	3	5	2
1154	ga0A5miCVohBKE_QGazdAg**	1	1		1	4	7		9	1	0	0	0	0	1	0		2	3		4			3	4	5	2	1	5	5	2	2	3	2	5	5	4	4	4	2	1	2	5	2
1406	ga0A5miCVoh0mIkUrV_-LQ**	1	2	39	2	5	6		9	1	0	1	0	0	0	1	Middle Eastern	1	3		5			2	3	2	2	3	2	2	2	2	4	3											5	4	4	3	3
983	ga0A5miCVohqMQCk9-gPLg**	1	2	43	1	2	1		3	4	1	0	0	0	0	0		1	2			7		5	2	5	5	5	5	2	5	5	2	5	5	5	5	5	5	4	5	4	5	2
445	ga0A5miCVoh6zAaRYDjyVA**	1	1	28	2	5	1		1	5	0	0	0	0	0	1	Hispanic	1	2			6		4	2	5	5	2	2	2	2	2	5	5											4	4	4	5	4
454	ga0A5miCVojylo2T2C1psQ**	1	2	42	2	5	1		1	6	1	0	0	0	0	0		1	1				1	4	7	5	3	4	2	5	5	2	1	3											4	5	5	5	5
1081	ga0A5miCVohF0P-AItvH4A**	1	2	51	2	3	2		2	5	1	0	0	0	0	0		1	2			7		4	1	5	1	1	5	5	3	4	1	5											4	5	5	4	5
1158	ga0A5miCVojpF7s7ayv7ig**	1	2	61	1	3	1		5	5	1	0	0	0	0	0		2	3		5			4	4	3	5	2	3	3	5	5	1	4	3	4	4	3	4	1	1	1	4	2
668	ga0A5miCVogP3n6Cfmciug**	1	2	67	2	5	5		8	7	0	0	0	1	0	0		2	2			7		4	3	5	1	1	5	5	2	4	1	1											3	5	5	5	5
1014	ga0A5miCVojfOFUAd3Hzug**	1	1	56	2	5	7		9	3	1	0	0	0	0	0		1	2			6		3	4	2	3	4	2	2	2	2	3	2											3	4	3	3	5
1104	ga0A5miCVoi-Id2-ouroAw**	1	1	38	1	3	2		2	2	0	0	0	0	0	0		1	2			7		4	2	2	3	4	5	2	2	5	4	3	4	5	3	4	4	3	2	1	5	2
374	ga0A5miCVojKgCllttRbeg**	1	1	32	2	3	1		2	3	0	0	1	0	0	0		2	2			6		5	2	2	2	2	3	4	3	2	3	3											3	4	4	4	3
852	ga0A5miCVohLlCDIqrLjPA**	1	2		2	5	1		2	5	1	0	0	0	0	0		1	2			7		4	2	5	1	1	5	5	5	5	1	5											5	5	5	5	5
698	ga0A5miCVojh3BPm65bXCg**	1	1		1	3	1		6	5	0	0	0	0	0	1	Hispanic	1	2			7		4	6	3	3	3	3	3	3	3	3	3	4	4	4	4	4	2	4	4	5	2
891	ga0A5miCVoiZII_29uOjAQ**	1	2	28	2	5	1		1	5	1	1	0	0	0	0		2	2			7		5	1	5	5	2	2	2	5	2	2	5											4	3	5	4	4
923	ga0A5miCVohPMMqUV0Igvw**	1	2	56	1	5	1		7	6	0	0	1	0	0	0		2	3		3			4	5	3	2	2	4	4	2	5	4	3	3	3	4	4	4	3	2	2	4	2
538	ga0A5miCVohaBwngx8V7Uw**	1	2	61	2	6	1		1	6	1	0	0	0	0	0		1	2			7		5	1	5	1	1	5	5	3	3	1	4											4	5	5	5	5
1526	ga0A5miCVojcEHNmDaBdtw**	1	2		2	5	1		2	6	0	0	0	1	0	0		2	2			7		4	2	2	1	1	2	2	3	3	4	4											5	5	4	3	4
528	ga0A5miCVogbSlbeGdwN2A**	1	1	61	1	6	1		1	5	0	0	0	1	0	0		2	2			6		4	3	3	2	4	3	2	5	2	1	5	3	3	3	2	4	1	3	3	4	2
1490	ga0A5miCVojTrRSzRhwbrw**	1	2		1	7	1		1	6	1	0	0	1	0	0		1	1				2	4	3	2	4	2	4	4	5	5	3	2	4	5	4	2	4	3	4	3	4	2
702	ga0A5miCVoibMDZVMjAIXw**	1	3	22	2	3	1		2	2	1	0	0	0	0	0		1	2			6		3	4	5	4	3	2	5	5	5	1	5											3	5	3	4	4
1144	ga0A5miCVogY5Ok_2SkyFg**	1	1	65	1	3	5		8	2	0	0	0	0	0	1	Jew	2	2			7		5	1	5	1	1	5	5	4	1	1	1	5	5	5	5	5	2	1	1	5	2
1270	ga0A5miCVoio5YmbYdq1Jg**	1	1	45	1	3	1		3	3	0	1	0	0	0	0		2	1				1	4	7	4	5	5	1	1	2	2	3	2	5	5	1	3	2	2	3	4	4	2
617	ga0A5miCVojjAkfrqNo62g**	1	2	56	2	5	5		8	7	1	0	0	0	0	0		2	1				1	5	6	4	4	5	4	5	5	5	1	1											5	5	5	4	5
1011	ga0A5miCVohXuJpzIFh_og**	1	2	53	1	7	1		1	7	1	0	0	0	0	0		1	2			7		4	2	2	1	1	5	5	2	4	4	2	5	4	5	3	4	3	2	3	5	2
544	ga0A5miCVoheOuoiw-UoBg**	1	2	30	1	5	1		2	1	0	0	0	1	0	0		2	1				2	2	5	2	3	1	5	3	5	2	3	2	4	3	3	2	4	3	1	2	4	2
43058	ga0A5miCVoi3L-Uj-lF82g**	1	1	27	2	2	1		2	2	0	0	0	0	0	1	Hispanic	1	3		4			5	4	2	4	4	2	3	2	3	4	2											4	4	4	4	4
606	ga0A5miCVoinB9pPNB0mRQ**	1	2	70	2	3	5		8	1	1	0	0	0	0	0		2	1				2	2	6	3	3	3	3	3	3	3	3	3											3	3	4	3	3
592	ga0A5miCVojgqBMN2i5zxQ**	1	1	53	2	6	1		1	6	0	0	0	1	0	0		2	2			7		4	2	2	4	4	2	2	2	2	4	3											4	4	4	4	4
971	ga0A5miCVoiLO_pfAr95yQ**	1	1	36	1	3	1		6	2	0	0	0	0	0	1	Hispanic american	1	2			7		5	1	5	3	1	5	2	2	3	3	5	5	4	5	4	5	4	2	3	5	2
882	ga0A5miCVojoHEvzzOk1cA**	1	2	56	2	5	5		8	7	0	0	0	1	0	0		2	2			6		4	2	5	4	1	5	2	3	3	1	3											3	3	4	4	4
375	ga0A5miCVohkTk3fcM5rBg**	1	1	38	1	5	1		1	7	1	0	0	0	0	0		2	2			7		5	1	2	4	1	2	2	5	5	1	1	5	5	5	5	5	3	3	5	5	2
746	ga0A5miCVoiC5Nz2J0vkzg**	1	1	32	2	3	1		2	2	0	0	0	1	0	0		2	2			6		3	5	3	2	4	2	3	2	2	4	4											3	3	3	4	4
529	ga0A5miCVohK0WPMSguDLg**	1	2	68	2	6	5		8	6	1	0	0	1	0	0		2	2			6		3	2	3	4	4	3	5	3	5	4	2											4	5	5	4	4
1558	ga0A5miCVoj0nVjjJ9pWqA**	1	1	53	2	6	1		1	7	1	0	0	0	0	0		2	2			7		5	2	5	1	1	5	5	2	3	1	1											5	5	5	4	5
634	ga0A5miCVogzsp9w0fzYQA**	1	1	46	1	3	7	homemaker	9	7	1	0	0	0	0	0		2	1				1	5	6	5	2	3	3	2	5	5	3	1	4	2	4	3	4	3	3	3	4	2
1248	ga0A5miCVoiStLED0HkWmw**	1	3	64	2	5	2		3	1	1	0	0	0	0	0		2	3		5			4	1	5	1	1	5	5	2	5	1	1											5	5	5	5	5
1076	ga0A5miCVog0Yv9Hs3yMNw**	1	2		1	5	1		1	6	0	0	0	1	0	0		2	2			6		4	2	2	2	3	2	2	2	5	3	2	4	5	4	4	4	3	2	2	4	2
544	ga0A5miCVohGdY9auNbFfg**	1	1	30	1	6	1		1	6	1	0	0	0	0	0		2	2			6		4	3	5	2	2	5	2	2	2	5	5	5	5	4	5	5	4	5	5	4	2
763	ga0A5miCVogGiLV-sHUUeg**	1	3	59	1	5	5		8	6	1	0	0	0	0	0		2	1				2	2	5	4	2	5	4	4	5	5	4	5	5	5	3	3	3	1	1	1	5	2
2267	ga0A5miCVog7HSeSsAFPlw**	1	1	30	2	2	1		1	1	0	0	0	0	0	1	Hispanic	1	3		4			2	2	5	1	5	5	5	5	5	4	5											5	5	5	5	5
459	ga0A5miCVogNDXOBI1XR3w**	1	1	56	1	6	1		1	7	1	0	0	0	0	0		2	3		3			5	4	2	4	4	2	2	2	2	1	2	5	5	5	5	4	4	5	4	5	2
717	ga0A5miCVohksEHeVoQzPw**	1	1	30	1	6	2		1	7	1	0	0	0	0	0		2	1				1	5	4	5	5	5	5	5	5	5	5	5	5	5	5	5	5	5	5	5	4	2
827	ga0A5miCVohju8DZVPUf4A**	1	1	25	1	8	1		1	6	1	0	0	0	0	0		2	2			6		5	4	5	1	2	5	5	3	2	1	1	2	4	5	5	5	5	5	5	4	2
725	ga0A5miCVoh9U7j9Pnyd1Q**	1	2	65	2	3	4		9	1	0	0	1	0	0	0		2	3		4			2		2	4	4	4	2	2	2	4	2											4	5	5	5	5
771	ga0A5miCVojhssS1eSktPg**	1	2	42	1	6	1		1	7	1	0	0	0	0	0		2	1				2	3	5	3	2	4	4	2	2	5	2	2	4	5	2	2	3	3	1	2	3	2
534	ga0A5miCVoi6mBpH88BcIA**	1	2	37	1	3	1		6	2	0	0	0	1	0	0		2	2			6		5	5	4	2	4	3	4	2	3	4	2	4	5	5	5	4	4	3	3	5	2
1158	ga0A5miCVoh2BFRrnumP9g**	1	1	21	2	4	4		3	1	1	0	0	0	0	0		1	2			6		4	1	5	1	1	5	2	5	5	4	2											5	5	5	4	5
894	ga0A5miCVogo6XmUDkZwug**	1	1	36	2	6	1		1	7	1	0	0	0	0	0		2	2			7		4	3	4	3	1	3	4	3	4	3	3											4	4	3	4	4
870	ga0A5miCVojw6ImfAoEanQ**	1	2	62	1	3	5		8	7	1	0	0	0	0	0		2	3		4			4	4	3	2	5	1	4	5	2	4	2	3	2	3	3	3	2	2	2	3	2
845	ga0A5miCVoj2H7rQk3UGIw**	1	1	49	2	4	4		9	1	1	0	0	0	0	0		1	3		4			2	3	3	2	3	3	3	2	2	3	4											3	4	4	3	3
753	ga0A5miCVogESOlaFMXopw**	1	2	59	2	4	4		9	2	0	0	0	0	0	1	native american	2	3		3			4	6	5	3	2	1	5	5	2	1	3											3	3	4	4	3
1260	ga0A5miCVohiPdCgQqfxPQ**	1	1		2	3	6			1	0	1	0	0	0	0		2	2			7		2	4	2	1	1	2	2	4	2	4	2											5	4	4	3	4
1145	ga0A5miCVoh9jbevgO04yA**	1	2	18	1	3	7	Student	9	1	0	0	0	1	0	0		2	2			7		4	2	5	1	1	5	3	5	1	1	1	5	5	5	5	5	1	1	1	5	2
914	ga0A5miCVogu-zpU9VNd8Q**	1	3	38	2	1	6		9	1	0	0	0	1	0	0		2	3		4			2		2	3	4	3	3	3	5	1	5											3	3	3	5	4
516	ga0A5miCVoj4vfdsZQOi_Q**	1	2	54	2	4	6		8	1	0	0	0	1	0	0		2	2			7		1	4	2	4	3	3	3	2	2	3	5											4	5	4	4	4
1289	ga0A5miCVoiOKrqI_KbDYQ**	1	3	45	2	3	1		6	5	1	0	0	0	0	0		2	1				1	3		3	4	3	4	2	5	2	3	2											4	4	5	5	5
689	ga0A5miCVoitBCCMLMt-NA**	1	1	38	2	6	1		1	7	1	0	0	0	0	0		2	2			7		5	2	5	1	1	5	5	3	1	4	4											5	5	5	4	4
1306	ga0A5miCVoiMUeiW32aoCA**	1	3	27	2	5	7	Stay at home parent	9	5	1	0	0	0	0	0		2	2			7		5	2	5	1	1	5	2	3	3	1	1											4	5	5	5	5
1424	ga0A5miCVoggLWtRt3HgkQ**	1	1		2	4	5		8	1	1	1	0	0	0	0		2	3		5			3	4	5	3	1	5	3	3	2	1	3											3	4	5	5	4
1125	ga0A5miCVohjHB-M01aS4w**	1	3	65	1	3	5		8	2	1	0	0	0	0	0		2	2			6		5	4	1	1	1	4	5	5	1	1	1	5	5	5	4	5	2	1	3	5	2
776	ga0A5miCVoh7cvj-V3SoYg**	1	2	38	2	3	1		2	3	1	0	0	0	0	0		2	3		3			3	7	2	2	2	3	1	5	2	1	4											5	5	4	3	4
556	ga0A5miCVoiIhEUpXhQlgA**	1	3	66	2	2	5		8	3	1	0	0	0	0	0		2	1				2	2	4	3	3	3	3	3	3	3	4	2											3	3	3	3	3
946	ga0A5miCVojOWbtYkoVsXg**	1	2	64	1	3	5		8	1	1	0	0	0	0	0		2	3		5			5	4	2	2	4	2	5	2	2	3	2	4	4	4	4	4	1	3	3	4	2
641	ga0A5miCVoipG5AgFJjtVw**	1	1	62	1	3	4		9	6	1	0	0	0	0	0		2	2			7		4	2	5	1	1	5	5	5	2	4	3	4	5	5	5	5	3	3	4	5	2
1095	ga0A5miCVoi8FMQYyQ-rdA**	1	3	26	1	5	1		2	3	0	0	0	0	0	1	brown	1	2			7		4	3	2	4	4	2	2	3	2	4	5	4	3	3	3	3	3	2	2	5	2
806	ga0A5miCVohSAKLMFtzx8w**	1	1	22	2	3	7	Stay at home mom	9	4	1	0	0	0	0	0		2	1				1	5	6	1	2	2	4	4	2	2	4	4											5	4	3	4	3
774	ga0A5miCVoiqMrT7sngBAQ**	1	3	64	2	3	6		9	3	1	0	0	0	0	0		2	1				1	4	6	2	2	5	4	4	5	5	2	5											3	4	3	4	4
1148	ga0A5miCVoidhJmxxYjxlw**	1	3	34	2	3	7	Homemaker	9	3	1	0	0	0	0	0		2	3		3			2	1	5	2	4	5	2	5	5	1	3											5	5	3	5	3
2793	ga0A5miCVohX6xtyUhv3RQ**	1	2	67	1	8	1		1	7	1	0	0	0	0	0		2	3		4			5	3	2	2	2	2	5	2	2	2	2	4	4	4	4	4	4	4	4	4	2
1954	ga0A5miCVojK9cIvUT0CrQ**	1	2	18	2	2	7	Student	9	6	0	0	0	1	0	0		2	1				2	4	5	5	1	4	2	2	3	2	4	2											5	3	4	4	4
424	ga0A5miCVohT8M-4lwyfnA**	1	2		2	6	1			7	1	0	0	0	0	0		2	2			7		4	4	4	4	1	4	4	4	4	4	1											4	3	4	1	1
631	ga0A5miCVoi7L8IqUdhIdQ**	1	3	70	1	5	5		8	2	1	0	0	0	0	0		2	1				1	2	7	4	5	5	1	2	5	5	4	2	5	5	3	3	4	1	1	1	5	2
1307	ga0A5miCVohSfuHW5tX2yw**	1	3	62	2	2	1		2	5	1	0	0	0	0	0		2	3		3			2	5	4	2	2	4	1	4	2	1	4											5	3	3	3	3
718	ga0A5miCVoh9hlzYqw7BLA**	1	3	22	2	3	7		9	3	1	0	0	0	0	0		2	1				1	1	6	3	2	3	4	3	5	2	4	3											4	4	1	1	3
1587	ga0A5miCVoiyo5MTGU4-kA**	1	2		1	3	1		2	1	1	0	0	0	0	0		2	1				2	3	4	2	4	4	2	4	4	2	3	5	4	4	4	3	3	1	2	2	4	2
1323	ga0A5miCVoiyOVvAJ8p-iA**	1	1	30	1	6	1		1	6	1	0	0	0	0	0		2	2			6		4	3	2	3	2	2	5	2	2	5	5	4	5	3	4	5	5	4	4	4	2
1032	ga0A5miCVogZUMBJma6KDg**	1	1	64	1	5	1		1	5	1	0	0	0	0	0		2	2			7		5	2	2	3	4	2	2	2	2	4	4	4	4	4	4	4	2	2	3	4	2
1253	ga0A5miCVogSvMVmBRzRPQ**	1	3	68	1	5	2		1	3	1	0	0	0	0	0		2	3		4			4	6	1	2	5	4	4	2	5	4	2	4	4	4	3	3	2	2	3	3	2
452	ga0A5miCVoh9V6FZa4d90Q**	1	2	68	1	5	5		8	1	1	0	0	0	0	0		2	2			7		4	2	5	4	1	5	5	5	5	4	4	5	5	5	5	5	2	3	2	5	2
945	ga0A5miCVoivI-jBbBlq0g**	1	3	34	2	4	7	Homemaker	9	5	0	0	0	0	1	0		2	1				2	2	5	5	2	2	3	2	2	2	3	2											4	3	3	1	4
1019	ga0A5miCVohKfunsIUYtlA**	1	3	75	1	4	5		8	6	1	0	0	0	0	0		2	3		3			5	4	2	3	3	3	3	5	2	4	4	5	4	5	4	4	1	1	2	4	2
563	ga0A5miCVohZ3DHNtMAihg**	1	2	67	1	8	2		1	7	1	0	0	0	0	0		2	2			7		4	2	2	1	1	2	2	3	4	4	3	3	5	4	3	4	2	3	3	5	2
812	ga0A5miCVoi5CdmXKL0GbA**	1	1		2	5	1		2	1	1	0	0	0	0	0		1	2			7		5	2	5	3	1	2	2	3	5	1	1											5	5	4	4	4
1555	ga0A5miCVojzDLwPGACYzg**	1	1		1	3	5		8	1	1	0	0	0	0	0		2	3		4			3	6	2	4	4	3	2	2	2	4	2	4	4	5	3	4	1	2	3	4	2
1138	ga0A5miCVog9_QqsIz32eg**	1	1	32	1	5	1		3	7	0	0	0	1	0	0		2	3		5			5	2	2	5	2	5	2	2	5	5	2	4	4	5	4	4	5	5	5	4	2
802	ga0A5miCVoheg5ccJpK3_Q**	1	2	36	1	6	1		1	7	1	0	0	0	0	0		2	1				1	5	7	1	3	5	1	3	5	5	4	2	4	3	3	2	3	3	3	5	3	2
814	ga0A5miCVohsw_F_dkWFTw**	1	2	59	2	5	5		8	1	1	1	0	0	0	0		1	2			7		4	1	5	4	1	5	5	5	4	4	4											5	5	5	5	5
1275	ga0A5miCVogipLo7EeePwg**	1	3	55	2	2	6		9	1	1	0	0	0	0	0		2	3		4			2		5	4	1	5	5	2	2	4	3											3	4	4	3	4
1536	ga0A5miCVog3I89HqMTd3w**	1	1	47	2	3	2		2	1	1	0	0	0	0	0		2	1				2	3	4	1	4	4	4	3	1	1	5	3											4	4	4	3	4
617	ga0A5miCVoh2zyrayNAe9Q**	1	1	28	2	3	2		3	1	1	0	0	0	0	0		2	3		3			4	4	5	4	4	3	1	2	5	4	3											5	5	4	4	5
687	ga0A5miCVoiUkNk0Obp2dw**	1	3	47	1	2	1		3	2	0	0	0	0	0	1		1	3		4			3	4	2	3	3	3	2	2	2	3	2	4	3	4	4	4	2	2	2	4	2
773	ga0A5miCVojVfuyt61E1yg**	1	3	57	2	3	6		9	1	1	0	0	0	0	0		2	1				1	2	5	3	4	3	2	2	2	2	1	4											4	4	4	4	4
1078	ga0A5miCVoirqQzdPQBchA**	1	1	19	2	3	7	Student	9	2	0	0	0	0	0	1	Latina	1	2			6		3	4	5	1	1	5	5	3	3	4	1											5	5	3	3	3
774	ga0A5miCVoiMN06MDajTAQ**	1	1	27	1	2	3		9	1	1	0	0	0	0	0		2	1				1	2	4	5	3	1	2	2	2	2	3	5	4	4	4	4	4	2	4	5	4	2
720	ga0A5miCVog10A9PZoqntw**	1	2	62	1	5	5		8	6	0	0	0	1	0	0		2	4	aetheist	4			1	6	3	2	2	3	2	2	2	3	2	2	2	2	2	2	2	2	2	3	2
13015	ga0A5miCVojNFV6mzmPkgA**	1	2	53	1	3	1		1	4	1	0	0	0	0	0		2	2			7		5	4	5	4	1	4	5	5	5	1	5	5	5	5	5	5	2	3	4	5	2
1324	ga0A5miCVogNHI5z05jrng**	1	3	29	2	3	1		1	5	1	0	0	0	0	0		2	1				2	3	5	2	3	2	3	2	2	3	4	2											3	4	4	4	4
994	ga0A5miCVoiS0gg0rZyy9w**	1	3	80	1	5	5		8	3	1	0	0	0	0	0		2	1				1	4	6	3	2	5	4	2	2	5	4	2	3	3	3	3	3	1	3	3	4	2
749	ga0A5miCVog5JBBS-Q66Sw**	1	3	61	2	5	2		2	3	1	0	0	0	0	0		2	2			7		5	1	5	1	1	5	5	4	4	1	4											5	4	5	5	5
2546	ga0A5miCVohsdgvDUtaQCA**	1	1	20	2	3	4		9	2	0	0	0	0	0	1	Latino	1	2			7		5	1	5	1	1	5	5	3	3	4	1											4	5	3	3	3
495	ga0A5miCVojwipfN4on8Kg**	1	1	36	2	5	1		1	7	1	0	0	0	0	0		2	2			6		5	3	3	3	5	2	2	2	5	2	2											3	4	3	3	4
1252	ga0A5miCVohxxFxveK7z9A**	1	2	57	2	6	1		1	7	0	0	0	1	0	0		2	2			6		4	5	2	4	2	4	2	2	2	4	2											4	4	4	4	3
699	ga0A5miCVohjvwvscQd0dQ**	1	3	52	2	3	4		9	1	1	0	1	0	0	0		2	2			7		3	2	2	3	3	2	2	2	2	3	2											3	3	3	3	3
1163	ga0A5miCVojDkMXFG5D9JQ**	1	2	32	1	4	1		2	2	0	1	0	0	0	0		2	3		4			1		5	2	4	3	2	2	5	1	2	5	5	3	3	4	3	4	5	5	2
967	ga0A5miCVoiq9AU96rEZkw**	1	3	54	1	2	4		5	1	0	0	0	1	0	0		2	1				1	4	6	2	4	4	3	5	5	5	4	2	4	4	4	4	5	3	2	2	4	2
1817	ga0A5miCVogFqmdYxlWDfw**	1	2	69	2	5	5		8	1	1	0	0	0	0	0		2	3		3			3	4	2	2	2	3	3	3	4	3	2											3	5	4	3	4
686	ga0A5miCVoib9d6aSyxVTA**	1	2	46	1	3	7		9	2	0	0	0	1	0	0		2	1				1	5	7	5	3	3	5	5	5	5	3	1	4	4	4	3	4	2	2	3	5	2
900	ga0A5miCVojH2ZCXHAbIiA**	1	3	64	1	3	7		9	4	1	0	0	0	0	0		2	2			6		4	3	2	4	4	3	3	5	5	4	5	5	5	5	5	5	1	2	4	4	2
781	ga0A5miCVois1ZZp6695hQ**	1	3	66	1	3	5		8	2	1	0	0	0	0	0		2	2			7		5	2	2	3	1	5	5	2	2	1	4	4	5	5	4	5	2	1	2	5	2
841	ga0A5miCVogE59kWigYq_Q**	1	3	19	2	3	2		2	5	0	0	1	0	0	0		2	3		4			1	3	5	1	1	5	5	2	5	1	5											5	5	5	5	5
1639	ga0A5miCVohZPNWsaPWtZQ**	1	1	44	2	5	1		1	6	1	0	0	0	0	0		2	2			7		5	2	5	1	1	2	5	2	4	1	4											4	5	5	5	5
980	ga0A5miCVoimQ2qbe7B_mQ**	1	3	25	2	2	4		9	1	1	0	0	0	0	0		2	3		4			3	4	5	2	4	5	1	5	2	4	2											5	5	4	5	3
712	ga0A5miCVoieqQqOY_Pd9w**	1	3	60	2	3	1		2	1	1	0	0	0	0	0		2	3		5			3	3	5	1	4	2	5	2	5	1	2											4	5	5	4	4
409	ga0A5miCVoiTySTaNhWZ-g**	1	1	66	1	2	5		8	1	1	0	0	0	0	0		2	3		4			1		3	2	2	3	3	2	2	4	3	4	4	4	3	3	3	4	3	4	2
975	ga0A5miCVogigHehGeZO-g**	1	2		1	5	1		1	6	1	0	0	0	0	0		2	1				2	4	5	3	2	2	4	2	2	2	4	4	4	3	4	4	4	3	2	2	4	2
774	ga0A5miCVogkssjr7-jVWA**	1	2	60	2	4	1		1	7	1	0	0	0	0	0		2	1				2	3	6	4	4	2	3	2	5	5	4	3											5	4	4	4	5
471	ga0A5miCVoiVMTvcQxVdPQ**	1	2	35	2	4	1		1	5	1	0	0	0	0	0		2	3		3			4	4		3	3	3	2	3	2	3	2											3	3	3	3	3
1791	ga0A5miCVoiYPa4QnXo_mQ**	1	3	26	1	5	1		2	1	1	0	0	0	0	0		2	1				1	5	7	4	2	2	3	5	5	2	1	2	4	3	3	4	3	4	2	2	3	2
821	ga0A5miCVoghlBrf71FsAg**	1	2	57	1	5	6		9	1	1	0	0	0	0	0		2	1				1	5	7	2	3	2	3	5	2	2	1	4	5	5	4	4	4	3	2	3	5	2
784	ga0A5miCVoi-0Hxplxn-KA**	1	1	20	2	3	1		1	6	0	0	0	1	0	0		2	2			6		4	2	2	1	1	5	5	3	4	4	1											5	5	5	3	5
1154	ga0A5miCVohaFD4bmwEpHA**	1	3	32	2	2	6		9	1	1	0	0	0	0	0		2	2			6		5	1	5	1	1	5	5	3	3	1	4											5	5	5	5	5
789	ga0A5miCVohFZ3YJAzVDpw**	1	2	46	1	5	1		1	7	1	0	0	0	0	0		2	3		4			4	4	2	4	4	4	3	2	2	4	2	4	5	3	2	4	4	3	5	5	2
777	ga0A5miCVoiS4IMgV2nD9g**	1	1	64	1	5	5		8	1	1	0	0	0	0	0		2	4	Green	5			3	1	5	1	1	5	5	2	4	4	2	4	4	5	4	4	1	1	2	5	2
789	ga0A5miCVohgNbX_AUFjYg**	1	2		2	8	1		1	6	1	0	0	0	0	0		2	2			7		4	2	5	1	1	5	2	2	3	4	1											5	5	4	4	4
553	ga0A5miCVoiSCaXUkAgB7g**	1	2	34	2	5	1		2	7	1	0	0	0	0	0		2	1				2	3	3	2	4	3	2	2	3	2	4	2											5	4	4	4	4
675	ga0A5miCVoiLgs5yKbevww**	1	1	37	1	7	1		5	6	1	0	0	0	0	0		2	1				2	4	3	5	2	2	5	5	2	5	5	2	5	4	5	4	5	5	4	4	5	2
757	ga0A5miCVogy-QCPqfGkQQ**	1	2	77	1	5	2		1	7	1	0	0	0	0	0		2	1				1	4	6	3	2	2	4	4	2	5	4	4	2	3	3	3	3	2	3	3	3	2
1056	ga0A5miCVoin2DLZ783-Uw**	1	1		2	8	1		1	7	0	1	0	0	0	0		1	3		5			5	4	5	1	1	5	5	2	3	4	2											4	3	5	3	4
985	ga0A5miCVohQ9B5y-UaHMg**	1	2	69	1	5	5		8	6	1	0	0	0	0	0		2	2			6		4	4	2	4	4	2	2	5	2	1	4	2	4	4	3	4	2	2	2	3	2
2220	ga0A5miCVoiPD4lgS-8dyw**	1	3	68	2	4	6		2	1	1	0	0	0	0	0		2	1				1	5	7	1	4	2	5	1	5	2	4	4											4	3	4	4	4
736	ga0A5miCVohG7rJgRQbqfg**	1	2	31	2	8	4		9	7	1	0	0	0	0	0		1	1				2	4	6	1	2	1	3	2	2	2	3	2											4	3	4	4	5
578	ga0A5miCVoiXIO4bbUrI6A**	1	3	49	2	3	7		9	3	1	0	0	0	0	0		2	3		4			5	4	2	3	3	3	3	3	3	4	3											4	4	3	3	4
1523	ga0A5miCVogwyYSz50SNkw**	1	1	31	2	2	7	stay at home mom	9	1	1	0	0	0	0	0		2	1				2	1	4	2	3	3	3	5	5	5	3	2											5	5	5	5	5
1385	ga0A5miCVog-S9uSbyvwuA**	1	2		2	4	5		8	1	1	0	0	0	0	0		2	1				1	4	7	4	2	2	4	4	5	4	1	1											3	5	3	4	3
1945	ga0A5miCVoja9RYHVjf61g**	1	2	64	2	2	5		8	6	0	1	0	0	0	0		2	2			7		3	3	4	2	2	3	2	5	3	1	5											3	3	3	1	3
1344	ga0A5miCVojvzEdnSrSwAg**	1	3	47	2	3	6		8	4	1	0	0	0	0	0		2	2			7		4	4	2	3	2	2	2	5	5	3	2											5	5	5	4	5
1094	ga0A5miCVoixC1SHfpT65g**	1	2		2	3	1		1	6	1	0	0	0	0	0		2	1				2	4	2	5	4	3	2	3	3	2	3	2											5	5	5	5	5
2381	ga0A5miCVoi7fxRM3p3_1g**	1	1		1	8	4		9	1	1	0	0	0	0	0		2	2			7		3	2	2	1	3	5	5	2	5	3	2	4	4	4	4	4	3	4	4	4	2
1912	ga0A5miCVoju2WUMhIeBMw**	1	1	33	2	5	1		1	7	1	0	0	0	0	0			3		5			4	3	5	2	2	5	2	2	2	5	2											3	5	3	3	3
1259	ga0A5miCVogJQOX3yXoZhA**	1	1		2	3	4		9	6	0	0	0	0	0	1	Hispanic	1	2			6		4	4	2	4	3	2	2	3	3	4	2											5	4	4	4	5
735	ga0A5miCVoiDsPL-_e2Weg**	1	3	31	1	5	1		3	5	1	0	0	0	0	0		2	2			7		4	2	5	3	1	5	5	2	4	4	4	4	4	5	3	5	3	2	3	4	2
23573	ga0A5miCVoh9bdeY5mLRrw**	1	2	49	2	3	1		3	6	1	0	0	0	0	0		2	1				2	3	6	2	3	2	3	5	5	2	1	2											3	3	4	4	4
642	ga0A5miCVojFBeW5xsNiEw**	1	2		2	6	1		4	1	1	0	0	0	0	0		2	2			6		3	2	5	4	4	2	5	3	2	4	3											4	3	3	3	4
1261	ga0A5miCVoj_Zmdp_JBdNg**	1	1	72	1	5	5		8	7	1	0	0	0	0	0		2	1				2	4	6	2	3	2	3	2	5	2	3	3	2	3	3	2	3	4	2	3	3	2
743	ga0A5miCVojN5a1N2wEkPQ**	1	1	18	2	3	7	Student	9	1	0	0	0	0	0	1	Hispanic	1	2			7		4	3	5	4	2	5	2	2	3	2	4											4	5	3	4	4
1803	ga0A5miCVohRMrBbVjpCDQ**	1	2		2	5	1		1	6	1	0	0	0	0	0		2	1				1	5	6	3	2	2	4	3	5	5	3	2											3	4	4	4	3
1188	ga0A5miCVojq5y96mdF0uQ**	1	3	36	2	2	1		1	4	1	0	0	0	0	0		2	4	None	3			1		5	1	1	5	2	3	3	4	5											5	3	4	4	4
1769	ga0A5miCVogyw8QO6XX-Wg**	1	1	54	2	4	4		9	1	1	0	0	0	0	0		2	2			7		3		2	4	4	2	2	3	2	4	2											5	5	5	5	5
476	ga0A5miCVoivFcwOFkDDyw**	1	2	36	1	5	1		1	6	1	0	0	0	0	0		2	3		4			5	1	5	2	3	2	5	5	3	2	5	3	5	4	3	4	5	3	4	4	2
1193	ga0A5miCVoikjREweg8cow**	1	3	33	2	3	7	stay home parent	9	6	1	0	0	0	0	0		2	2			7		5	2	5	4	1	2	2	3	2	1	4											5	5	5	4	5
998	ga0A5miCVogUdszFmfBv1A**	1	2	64	1	6	4		9	6	1	0	0	0	0	0		2	3		3			5	4	2	3	2	4	5	2	5	1	1	3	4	5	4	5	4	2	2	5	2
1009	ga0A5miCVogukW5-0lFkew**	1	1	30	1	7	2		1	7	1	0	0	0	0	0		2	1				1	5	4	5	2	5	5	5	5	2	2	5	5	4	4	5	4	5	5	5	5	2
1182	ga0A5miCVojjpQYBq-13uA**	1	3	31	2	3	7	Homemaker	9	6	0	0	0	1	0	0		2	3		3			4	5	2	4	2	2	2	5	5	1	5											4	4	4	4	3
489	ga0A5miCVoiF3dmTgM3yGQ**	1	2		2	2	1		3	2	1	0	0	0	0	0		1	2			7		5	2	2	5	2	5	5	5	5	2	3											5	4	5	5	4
1764	ga0A5miCVohPJyMEtdroQw**	1	1		1	2	5		8	1	1	0	0	0	0	0			2			6		3	4	5	4	1	2	2	2	5	4	2	5	3	5	3	4	2	2	4	4	2
1043	ga0A5miCVoi_F9MOWXXpqw**	1	2	24	1	3	2		3	6	1	0	0	0	0	0		2	1				2	4	4	2	2	4	3	2	2	2	3	5	4	3	2	3	2	4	4	4	3	2
1109	ga0A5miCVojKFnCAsI4AQQ**	1	1	69	2	6	1		1	6	1	0	0	0	0	0		2	3		5			2	4	4	3	2	4	2	2	5	4	4											4	3	3	3	3
1045	ga0A5miCVoiYzEY9OiJh0A**	1	2	37	1	5	1		7	7	1	0	0	0	0	0		2	1				2	3	5	3	2	2	3	2	5	2	2	2	2	2	4	3	4	3	3	4	4	2
734	ga0A5miCVoi6PZZbuA8zfQ**	1	2	70	2	5	1		1	6	0	0	0	1	0	0		2	2			6		5	4	2	3	4	2	2	2	2	4	4											5	4	5	4	5
575	ga0A5miCVogoe-L4m3a36Q**	1	2	32	2	3	4		9	1	1	0	0	0	0	0		2	2			6		3	4	3	4	3	2	2	2	3	3	2											4	4	3	3	4
1959	ga0A5miCVoiW-chlkiuYlg**	1	2	55	2	3	1		1	7	1	0	0	0	0	0		2	1				1	4	5	2	4	3	2	4	2	2	4	2											5	3	4	3	5
71057	ga0A5miCVohMsNmDOjauNg**	1	3	29	2	3	7	Homemaker	9	2	0	1	0	0	0	0		2	3		5			3	5	2	4	3	4	4	5	5	5	4											3	5	5	4	3
1620	ga0A5miCVoj6XvUpRSofsA**	1	1	53	2	5	6		8	1	0	0	0	0	1	0		2	2			6		4	4	5	4	1	2	5	2	5	4	2											5	5	4	4	4
1089	ga0A5miCVoiG3X3UuGZb5g**	1	2	26	1	2	7	School	9	6	1	0	0	0	0	0		2	1				2	2	6	2	2	2	3	2	5	5	4	2	4	3	4	3	4	3	3	4	2	2
769	ga0A5miCVoj2Ut5MeOaFxQ**	1	2	19	2	3	1		2	6	1	1	0	0	0	0		1	2			6		4	5	2	4	4	2	2	5	5	4	4											5	5	4	3	3
632	ga0A5miCVoi2tMHO6BFT-g**	1	2	30	2	5	1		1	6	0	0	0	1	0	0		2	1				2	5	5	5	4	4	2	2	2	2	4	1											4	4	4	4	4
1180	ga0A5miCVojme3mfqldG3g**	1	1	28	2	4	1		2	1	1	0	0	0	0	0		2	2			6		4	3	5	1	4	5	5	5	2	4	4											4	5	5	4	4
557	ga0A5miCVojE4uUHRCSYsA**	1	1	21	2	3	7	student	9	7	0	0	0	1	0	0		2	1				2	4	5	5	1	1	5	5	2	3	1	2											4	3	3	3	3
860	ga0A5miCVoiHuw46TSYm_Q**	1	3	36	2	4	1		2	2	1	0	0	0	0	0		2	1				1	5	6	2	3	2	4	4	2	2	4	4											3	3	3	3	3
981	ga0A5miCVogO2610RQAEuQ**	1	1	63	1	6	5		8	6	1	0	0	0	0	0		2	1				1	5	6	2	4	4	2	2	2	2	4	1	4	2	3	4	3	2	2	3	3	2
1346	ga0A5miCVohzqmfx7GMFFw**	1	1	58	2	5	1		2	6	1	0	0	0	0	0		2	1				1	4	7	2	3	2	4	3	5	5	1	4											5	4	3	3	4
1070	ga0A5miCVoiXGQnGs_y--g**	1	3	62	2	3	5		8	5	1	0	0	0	0	0		1	1				1	5	7	3	3	5	4	2	5	5	1	2											4	3	3	3	4
1018	ga0A5miCVohlYXPjtJYyRg**	1	3	60	1	3	4		1	5	1	0	0	0	0	0		2	1				1	5	6	2	4	2	2	2	2	2	4	1	4	4	5	4	4	3	3	5	4	2
905	ga0A5miCVoiiRy3TRug4yg**	1	3	51	2	5	1		1	4	1	0	0	0	0	0		2	1				1	4	5	2	4	3	3	5	4	4	4	2											3	3	4	4	4
1584	ga0A5miCVogSYVoWqJBEuA**	1	3	36	2	3	7		9	3	1	0	0	0	0	0		2	1				1	3	6	2	3	3	3	3	3	2	4	4											4	4	4	3	3
464	ga0A5miCVojDqa-orYLQsQ**	1	2	20	1	2	6		9	7	1	0	0	0	0	0		2	3		4			5	4	3	2	4	2	2	2	3	1	2	5	4	3	2	3	1	2	1	5	2
1340	ga0A5miCVohgCNys5_YRJA**	1	2	59	1	3	5		9	6	1	0	0	0	0	0		2	1				2	3	4	2	2	3	2	4	2	2	4	1	3	4	3	2	3	2	1	2	4	2
1009	ga0A5miCVojyV5uIo6mBeA**	1	3	61	2	8	1		2	5	1	0	0	0	0	0		2	1				1	4	3	5	4	4	2	2	5	4	4	2											4	4	4	4	5
2130	ga0A5miCVoizrhl4p7uN0Q**	1	3	33	2	2	7	Housewife	9	3	1	0	0	0	0	0		2	1				1	4	7	2	2	5	3	2	3	2	4	1											4	3	4	4	4
1089	ga0A5miCVohK2HKeewIvBQ**	1	3	79	1	2	5		8	3	1	0	0	0	0	0		2	4	ultra conservative	4			2	7	4	5	5	3	4	5	5	2	2	3	4	4	5	2	2	2	2	4	2
1110	ga0A5miCVoh4FCWOBuGLSw**	1	3	68	1	3	5		8	6	0	0	0	0	0	1	Caucasian	2	3		5			2	4	2	4	4	2	5	2	2	4	3	4	3	4	3	3	3	3	3	3	2
1047	ga0A5miCVojK16W70NRRLg**	1	2	23	2	3	1		2	1	1	0	0	0	0	0		1	2			7		4	2	2	1	4	2	5	4	4	1	4											4	5	3	3	4
1452	ga0A5miCVohJ42q5CFrXfw**	1	1		1	5	1		1	7	1	0	0	0	0	0		1	3		5			5	3	2	4	1	5	2	4	3	4	1	4	4	4	3	5	2	2	3	4	2
784	ga0A5miCVoj3PoTsxBNrEQ**	1	1		2	4	5		8	6	1	0	0	0	0	0		2	1				1	5	4	2	3	3	3	2	2	2	4	2											4	4	4	5	4
1143	ga0A5miCVoiF22PvGRFckg**	1	3	56	2	5	1		7	1	1	0	0	0	0	0		2	2			6		3		2	4	4	2	2	2	2	1	4											5	5	5	5	5
794	ga0A5miCVojlu07QtecFTw**	1	2		1	2	1		3	1	0	0	0	1	0	0		1	2			7		4	3	5	2	1	5	3	5	5	3	5	5	5	4	4	5	5	3	5	4	2
2025	ga0A5miCVoi5Tt-0TBdLug**	1	3	55	2	3	5		8	2	1	0	0	0	0	0		2	3		3			3	6	2	2	2	3	2	5	4	2	4											4	3	5	4	4
713	ga0A5miCVogY8LqDgFo6rg**	1	2	39	2	5	2		6	3	0	0	0	1	0	0		2	1				1	3	6	3	2	2	1	4	2	2	3	3											5	3	4	4	4
431	ga0A5miCVoi2rAsSn1Xo6Q**	1	2		1	4	1		7	6	1	0	0	0	0	0		1	3		4			5	4	3	3	3	3	3	2	3	3	3	3	3	3	4	3	3	3	3	4	2
1405	ga0A5miCVoiYIn8kILAdlA**	1	2	29	2	6	1		2	6	0	0	0	0	0	1	Hispanic	1	2			7		4	2	5	1	1	5	2	2	4	1	4											4	4	5	4	4
984	ga0A5miCVoglw9x_tEOLpg**	1	2	20	2	3	4		9	6	1	0	0	0	0	0		2	3		4			2		5	1	1	5	5	3	3	3	1											1	4	5	3	4
1185	ga0A5miCVohgDrsVY-0rrQ**	1	2	52	2	5	1		1	7	1	0	0	0	0	0		2	3		4			2	4	3	3	3	4	4	2	2	4	2											5	5	5	4	5
1707	ga0A5miCVohGq48D5dnoCQ**	1	3	38	2	2	7	homemaker	9	1	1	0	0	0	0	0		2	1				2	1	7	2	4	2	3	4	5	5	3	4											4	4	5	4	3
1591	ga0A5miCVoitTXObv6O2AA**	1	3	51	1	6	1		7	5	0	0	0	0	0	1	Ameticam	2	3		4			3		1	5	1	1	4	5	5	3	2	3	4	2	2	2	2	3	2	4	2
629	ga0A5miCVogvkk8njUyoEg**	1	2		1	3	1		5	5	1	0	0	0	0	0		1	1				1	5	7	4	3	4	4	3	2	5	4	4	3	5	4	3	4	4	5	2	4	2
796	ga0A5miCVojwP955gulb1g**	1	3	58	1	5	1		1	3	1	0	0	0	0	0		2	2			7		4	2	2	4	1	2	2	3	2	1	1	3	5	4	3	4	1	2	2	4	2
1140	ga0A5miCVohtaOA-RsGgig**	1	3	44	2	4	5		8	2	1	0	0	0	0	0		2	2			7		3	4	2	4	1	2	1	5	5	3	2											5	4	3	3	3
814	ga0A5miCVoh0SGtwRkflRA**	1	2	66	1	6	1		1	7	1	0	0	0	0	0		2	1				2	5	4	2	4	2	4	4	2	2	2	2	4	4	3	4	4	4	4	4	4	2
1231	ga0A5miCVoh6EXxvKrR0ug**	1	2	29	2	5	1		7	6	1	0	1	0	0	0		2	1				2	3	6	3	2	2	3	4	2	2	4	2											4	3	3	3	3
1272	ga0A5miCVog-SeE5iy6gEQ**	1	3		2	3	6		9	1	1	0	0	0	0	0		2	2			7		3	2	5	2	5	5	5	5	5	5	5											5	5	5	5	5
1628	ga0A5miCVohWUvxyd3zKpQ**	1	3	71	2	5	5		8	2	1	0	0	0	0	0		2	2			6		4	3	2	4	1	2	5	5	5	1	5											3	5	5	4	5
535	ga0A5miCVojObczvRNj7iQ**	1	2		1	6	1		1	7	0	0	0	1	0	0		2	2			6		4	2	2	3	4	2	2	5	5	3	4	4	5	4	4	4	4	3	3	3	2
1956	ga0A5miCVoghbnQ8GX4yxA**	1	1	58	2	6	1		2	7	1	0	0	0	0	0		2	2			7		5	3	5	1	1	5	5	2	2	1	1											5	5	5	5	4
799	ga0A5miCVogh2juNscPwRQ**	1	2	33	2	5	7		9	7	1	0	0	0	0	0		2	2			7		4	1	2	4	1	5	3	2	3	1	4											4	5	3	3	3
920	ga0A5miCVoi9-taYIfMI6w**	1	2		2	8	1		1	7	1	0	0	0	0	0		2	1				1	3	4	2	4	3	3	2	3	2	4	4											4	5	5	3	3
912	ga0A5miCVohvSGEr20Dvag**	1	1	67	1	4	5		8	7	0	0	0	1	0	0		2	1				2	4	6	4	5	2	1	4	2	5	1	5	5	4	5	3	5	2	2	5	4	2
558	ga0A5miCVohHFT6ed0vKUQ**	1	2		2	6	1		1	6	0	0	0	1	0	0		2	3		4			2	4	5	3	4	2	2	4	3	1	2											4	5	4	3	4
1275	ga0A5miCVoj_D7mJVOKi8A**	1	1		1	5	3		3	6	0	0	0	1	0	0		2	2			6		3	2	5	4	1	5	5	4	2	4	4	4	5	5	4	5	3	2	3	5	2
680	ga0A5miCVoj8YlAjkiZ0oA**	1	2		2	5	1		1	6	1	0	0	0	0	0		2	1				1	4	6	2	3	2	3	2	5	5	2	3											5	3	4	4	3
715	ga0A5miCVoj8Nm3GPcKNwg**	1	1	30	1	6	1		1	6	1	0	0	0	0	0		2	1				1	4	7	2	2	2	3	2	5	2	4	2	3	4	3	3	4	4	4	4	3	2
897	ga0A5miCVohN-KTnmdv08w**	1	2		1	5	1		1	3	1	0	0	0	0	0		1	1				1	4	7	2	2	3	4	1	4	4	1	4	2	5	4	5	5	1	3	2	4	2
929	ga0A5miCVoiJ-5_vnZmvCQ**	1	1		2	5	1		1	7	1	0	0	0	0	0		2	2			7		4	2	5	4	1	5	5	2	2	1	4											5	5	5	4	5
559	ga0A5miCVoibn8vfRIcvLg**	1	1	61	1	6	5		1	6	0	0	0	1	0	0		2	3		5			5	3	5	4	1	2	2	4	3	1	4	4	4	3	4	4	3	2	3	4	2
1008	ga0A5miCVogvzFuyiMgpsw**	1	1	62	2	8	2		1	6	1	0	0	1	0	0		2	2			6		4	3	2	3	4	2	5	5	5	1	2											4	5	4	4	4
851	ga0A5miCVoga-XDDsovtsQ**	1	2	59	1	5	1		1	7	1	0	1	1	0	0		1	1				2	4	5	2	5	2	4	2	2	5	1	4	4	4	4	3	4	3	3	3	5	2
1051	ga0A5miCVoi9eD7sOVeTXQ**	1	2		2	8	5		8	7	1	0	0	0	0	0		2	2			6		4	4	5	3	4	5	5	2	2	4	2											4	4	4	3	4
940	ga0A5miCVojnRMUckCBuKg**	1	1	31	1	5	1		1	4	0	0	0	1	0	0			3		3			2	4	2	4	4	3	2	5	2	1	4	5	4	3	2	3	3	3	3	2	2
882	ga0A5miCVojsMHQlrvsP4Q**	1	2	46	2	6	4		9	1	1	0	0	0	0	0		2	1				1	3	7	2	2	2	2	2	2	2	3	2											4	4	3	4	3
916	ga0A5miCVojaH5CIzl6f3Q**	1	1	30	1	6	2		1		1	0	0	0	0	0		2	1				1	5	4	5	5	5	5	5	5	5	5	5	5	5	5	5	5	5	5	5	5	2
509	ga0A5miCVoj1UdnLXIbk_g**	1	1	33	2	4	1		2	6	1	0	0	0	0	0		2	2			7		4	2	5	3	4	2	2	2	2	4	4											4	5	5	4	5
2684	ga0A5miCVoiv_F6xzGYfyg**	1	2		1	5	5		8	6	1	0	0	0	0	0		2	4	conservative	3			5	7	4	5	2	1	2	2	2	3	5	3	4	2	2	3	2	2	3	3	2
1125	ga0A5miCVoiSQNmNwmnNhg**	1	2	18	2	3	1		3	2	1	0	0	0	0	0		2	2			7		4	2	2	1	1	5	5	5	2	4	1											5	5	5	5	5
1494	ga0A5miCVohFvEgMPKyuWQ**	1	1	55	1	2	6		8	1	1	0	0	0	0	0		2	1				2	3	4	2	3	3	3	2	3	2	3	5	3	3	3	3	3	1	3	3	3	2
982	ga0A5miCVohwSK4ygmEIJg**	1	2	73	1	4	5		8	7	1	0	0	0	0	0		2	1				2	3	5	3	5	2	4	2	5	5	1	5	2	4	4	4	3	3	1	2	3	2
629	ga0A5miCVoj1Y-4JGRuniQ**	1	1	69	1	7	1		7	6	1	0	0	0	0	0		1	2			7		5	2	2	4	4	5	2	2	2	3	3	4	4	4	4	4	2	4	4	4	2
1330	ga0A5miCVoheLNL9D0Y2yQ**	1	2	41	1	3	1		1	6	1	0	0	0	0	0		2	1				1	4	7	5	1	1	5	5	4	2	4	2	4	5	4	5	4	3	2	4	5	2
2023	ga0A5miCVogYr0uijuMEVA**	1	3		1	3	5		8	2	1	0	0	0	0	0		2	3		3			2	4	2	3	4	2	2	5	5	4	2	3	4	4	5	5	2	2	2	5	2
936	ga0A5miCVogRcjAlC-HqGg**	1	3	40	1	5	1		5	6	1	0	0	0	0	0		2	1				2	2	4	4	4	3	3	4	5	5	3	2	4	2	4	4	4	2	2	4	2	2
936	ga0A5miCVoiqt37UehrccA**	1	2	72	1	6	1		1	7	1	0	0	0	0	0		2	3		4			5	4	5	2	4	2	2	2	5	1	1	4	1	3	2	3	2	2	5	5	2
575	ga0A5miCVohnqS-J9_oYpw**	1	1	66	1	6	5		8	6	1	0	0	0	0	0		2	3		5			4	2	5	1	1	5	2	5	3	4	4	4	5	4	3	4	2	2	3	5	2
725	ga0A5miCVojJNXr-3iGLhA**	1	2		2	2	1		1	6	1	0	0	0	0	0		1	2			7		5	4	5	2	1	5	5	5	5	4	2											5	5	5	3	5
695	ga0A5miCVoifACTG7RUCRA**	1	2	66	2	3	1		3	7	1	0	0	0	0	0		2	2			6		4	4	2	4	4	2	2	2	5	4	4											4	4	4	4	3
1043	ga0A5miCVojh2Or2zhzsyQ**	1	3		2	3	7	Stay at home mom	9	2	1	0	0	0	0	0		2	2			7		3	4	5	3	1	5	2	5	5	1	5											5	5	5	5	5
1214	ga0A5miCVojTUXw5OR7POA**	1	2	39	1	3	1		7	7	1	0	0	0	0	0		2	3		3			4	4	3	2	2	3	2	2	2	4	2	3	3	3	2	4	3	3	4	3	2
1263	ga0A5miCVoiPZeOKw7iQzg**	1	3	23	2	5	2		2	3	1	0	0	0	0	0		2	2			7		4	1	5	4	1	5	2	3	4	3	4											5	5	4	3	4
763	ga0A5miCVogviCehzkBiWg**	1	3	28	2	5	2		1	2	1	0	0	0	0	0		2	2			7		4	2	2	4	4	2	3	2	3	4	3											4	4	5	4	5
1040	ga0A5miCVoiuM_xVktHRHg**	1	3	67	1	5	1		3	6	0	0	1	0	0	0		2	3		3			5	7	1	5	5	1	2	5	5	2	1	4	3	3	2	3	1	3	4	4	2
1044	ga0A5miCVohwYipFprJSHQ**	1	3	18	1	2	2		5	5	0	0	0	1	0	0		2	1				1	3	6	2	3	2	3	3	3	2	3	4	5	4	4	4	4	4	3	3	4	2
867	ga0A5miCVoi9V9wle_7jKg**	1	3	25	2	3	1		3	2	1	0	0	0	0	0		2	2			7		4	4	5	1	1	5	5	2	5	4	4											5	5	5	5	5
1087	ga0A5miCVogiO93V2fCE7w**	1	3	29	2	7	1		2	5	1	0	0	0	0	0		2	2			6		3	4	2	3	3	2	2	2	5	4	3											5	4	3	3	3
336	ga0A5miCVojFjGD4l4hkCA**	1	3	23	2	4	1		1	4	1	0	0	0	0	0		2	3		5			5	3	5	1	4	2	5	5	5	4	2											3	5	4	4	5
630	ga0A5miCVog1tyRdoQwDwA**	1	3	65	2	4	1		1	4	0	0	0	0	0	1	Human		4	N/A, not a citizen	4			4	3	5	4	1	5	5	3	2	1	4											4	5	5	5	5
1259	ga0A5miCVoigEjNZDq3tZA**	1	3	37	2	5	1		2	4	1	0	0	0	0	0		2	4	Decline to state	5			3	4	2	1	1	5	5	5	2	4	2											5	5	3	4	3
572	ga0A5miCVoh-ZBnNck7rCQ**	1	3		2	6	1		1	4	1	0	0	0	0	0		1	2			6		3	5	5	3	3	5	5	5	5	4	5											5	5	3	3	3
2279	ga0A5miCVogcNmZ0Q_0OwQ**	1	3	72	1	1	5		8	3	1	0	0	0	0	0		2	1				2	4	4	2	4	2	3	5	5	5	4	5	2	4	5	3	4	2	1	3	4	2
1662	ga0A5miCVojHVGCoad3HxQ**	1	3	66	2	3	5		8	2	1	0	0	0	0	0		2	1				1	4	6	4	3	3	3	4	2	2	4	2											3	3	3	3	3
1285	ga0A5miCVojMFo3jkhBHpA**	1	3	24	1	4	1		3	3	1	0	0	0	0	0		1	1				2	5	6	3	2	2	3	1	2	3	4	1	4	5	4	4	4	3	3	4	4	2
716	ga0A5miCVojb1zXxKcgg-Q**	1	3	39	2	3	1		3	3	0	0	0	1	0	0		2	1				2	4	4	2	1	4	1	2	2	2	4	4											5	4	4	4	4
1033	ga0A5miCVoi2zscs9rAxnQ**	1	3	55	1	2	6		8	2	1	0	0	0	0	0		2	2			7		3	4	2	1	3	3	1	5	5	4	2	3	3	3	3	3	1	2	2	3	2
1810	ga0A5miCVoh56Rbp05qUPw**	1	3	37	2	3	7	going to school	9	2	1	0	0	0	0	0		1	2			6		5		5	1	3	5	2	5	3	3	5											4	5	5	3	5
832	ga0A5miCVohCBJ6SfTuAPg**	1	3	60	2	5	2		1	3	1	0	0	0	0	0		2	3		4			3		5	1	1	5	5	2	2	1	4											4	5	5	4	5
594	ga0A5miCVoiI4abijevV_g**	1	3	66	1	2	5		8	1	1	0	0	0	0	0		2	3		4			3	4	4	2	5	1	4	5	5	1	2	3	3	3	3	3	2	1	2	3	2
1092	ga0A5miCVohfsj6qE664NA**	1	3	45	2	5	2		1	6	1	0	0	0	0	0		2	2			7		5	1	5	1	1	5	5	3	1	4	4											5	5	5	4	5
937	ga0A5miCVohBSL4tsJmJXg**	1	3		1	3	5		8	4	1	0	0	0	0	0		2	1				1	4	6	4	2	2	4	1	2	5	1	2	4	4	4	5	3	1	2	3	5	2
526	ga0A5miCVogLsv_WaYYahg**	1	3	48	1	4	2		1	1	1	0	0	0	0	0		2	4	na	4			2		2	3	4	2	2	2	5	4	2	4	3	4	3	5	2	4	4	4	2
1758	ga0A5miCVohVBUfe2HThig**	1	3	67	1	3	5		8	2	1	0	0	0	0	0		2	2			7		5	3	3	2	4	5	5	5	3	1	5	5	5	5	5	5	2	1	1	5	2
1114	ga0A5miCVoj3nQj611kJRg**	1	3	78	2	4	5		7	6	1	0	0	0	0	0		2	3		3			3	5	2	4	4	2	5	5	5	1	2											3	1	4	4	5
780	ga0A5miCVoh6f99E-VsrTw**	1	3	57	2	5	1		1	2	1	0	0	0	0	0		2	2			7		4	2	5	3	4	5	5	3	5	4	3											5	5	5	5	5
1147	ga0A5miCVohW8N1bGgTIug**	1	3	64	2	6	7	Housewife	9	7	1	0	1	0	0	0		2	1				2	4	6	2	4	3	3	2	5	5	4	5											3	4	4	4	3
2127	ga0A5miCVoiyNUYS4XJwvg**	1	3	66	1	5	5		8	7	1	0	0	0	0	0		2	3		4			5	5	4	2	3	4	4	5	2	1	1	3	4	4	3	5	2	1	2	5	2
1061	ga0A5miCVohSqRJd7e2qSQ**	1	3	55	2	3	5		8	6	1	0	0	0	0	0		2	1				1	4	6	2	2	4	2	2	5	5	1	2											3	4	3	4	3
1537	ga0A5miCVoi4dTb6JAK9aw**	1	3	46	2	2	1		1	3	1	0	0	0	0	0		2	2			6		4	3	5	1	1	5	5	2	2	4	2											4	4	5	4	5
899	ga0A5miCVohI1yWGf_EALQ**	1	3	40	2	5	7	Homemaker	9	4	1	0	0	0	0	0		2	1				2	5	4	2	4	4	2	2	4	3	4	4											4	4	4	3	4
932	ga0A5miCVoh_YhaaitE0UQ**	1	3	22	1	4	1		3	1	1	0	0	0	0	0		2	3		3			2	3	2	2	2	4	3	3	2	4	2	4	4	4	4	4	3	5	4	4	2
1156	ga0A5miCVohDCfdH4tAIvw**	1	3	44	2	2	6		9	1	0	1	0	0	0	0		2	3		5			2	2	1	1	4	3	4	2	5	4	4											5	4	4	4	3
1754	ga0A5miCVoj1eJyAxX1mcg**	1	3	69	2	5	5		8	2	1	0	0	0	0	0		2	4	Libertarian	5			4	3	2	1	4	5	2	2	2	1	2											4	5	4	4	4
654	ga0A5miCVoijKhyELbYGcw**	1	3	35	1	3	6		9	1	1	0	0	0	0	0		2	3		5			3	4	2	4	4	2	2	3	5	3	2	4	5	3	2	3	2	1	2	5	2
554	ga0A5miCVoizJ8wKER-BsA**	1	3	18	1	2	3		9	2	1	0	0	0	0	0		1	3		5			3	4	5	2	2	5	3	2	5	1	5	5	5	3	4	4	3	2	3	5	2
665	ga0A5miCVoillcWmRNqdfA**	1	3	33	2	3	1		1	2	1	0	0	0	0	0		2	2			6		2		2	3	2	2	2	2	2	4	4											5	5	4	3	4
1826	ga0A5miCVoj6SOcSFN1-OQ**	1	3		1	3	6		8	3	1	0	0	0	0	0		2	1				1	4	6	4	5	5	4	4	2	5	4	2	4	4	4	3	3	3	2	2	4	2
640	ga0A5miCVogf_h1eFJJA9w**	1	3	24	2	5	7	Disabled	9	2	1	0	0	0	0	0		2	4	Libertarian	4			3	5	2	1	4	2	5	5	5	4	5											3	5	3	4	4
1500	ga0A5miCVohlpfbv_nJ83w**	1	3	60	2	4	6		9	1	1	0	0	0	0	0		2	2			6		4	4	5	1	1	5	5	3	3	1	2											5	4	5	4	5
1292	ga0A5miCVohvj4QUq8iWjw**	1	3	67	2	6	5		8	2	1	0	0	0	0	0		2	2			7		2	2	2	4	1	2	5	2	2	1	4											5	5	5	4	4
1538	ga0A5miCVoiUiP_AVkgMWQ**	1	3	66	1	3	6		8	2	1	0	0	0	0	0		2	3		3			4	7	3	3	2	4	2	2	2	2	2	3	3	3	3	3	1	2	2	3	2
1055	ga0A5miCVojuDTcPbXSNWw**	1	3	35	2	4	1		1	3	1	0	0	0	0	0		2	1				2	4	4	5	4	4	5	2	2	2	4	4											5	4	4	4	4
948	ga0A5miCVogeu-rKcOD2cg**	1	3		2	3	4		9	1	0	0	0	1	1	0		2	2			7		4	2	2	3	4	2	3	2	2	4	3											4	5	4	4	4
1359	ga0A5miCVoiJznfM54XMKw**	1	3	52	2	4	6		8	3	1	0	0	0	0	0		2	2			7		4	1	5	4	1	5	5	2	3	1	1											5	5	5	5	5
1008	ga0A5miCVohnFVREJGe8SA**	1	3	32	2	5	1		7	7	1	0	0	0	0	0		2	1				2	3	5	2	1	4	2	2	5	2	4	4											5	4	5	4	5
1187	ga0A5miCVogU38psRiZZ3w**	1	3	23	2	4	1		2	7	1	0	0	0	0	0		2	2			6		3	3	5	1	1	5	2	5	5	5	4											4	5	5	5	5
1617	ga0A5miCVoj1pvnaa4OmTQ**	1	3	62	1	6	5		7	6	1	0	0	0	0	0		2	3		5			4	4	2	4	4	5	5	2	2	5	2	4	4	5	5	5	1	2	3	5	2
2188	ga0A5miCVoiTU15YcSnPlQ**	1	3	47	1	1	6		8	2	1	0	0	0	0	0		1	1				2	3	5	3	3	3	4	3	2	3	2	4	4	4	4	4	4	4	4	2	4	2
1168	ga0A5miCVogroj1f3S3kgA**	1	3	24	2	2	7	Homemaker	9	1	1	0	0	0	0	0		2	3		4			1		2	4	3	3	5	5	5	1	5											5	5	5	5	4
776	ga0A5miCVogfRtkcM5njoA**	1	3	62	2	5	7	Start up company	1	2	0	0	0	1	0	1		2	1				2	5	6	5	1	1	2	5	2	2	4	4											5	5	5	5	5
2444	ga0A5miCVohcMAYN7EyD9Q**	1	3	73	1	3	5		8	1	1	0	0	0	0	0		2	1				1	3	6	2	2	2	3	3	2	2	4	2	4	3	4	4	4	3	2	2	4	2
1153	ga0A5miCVohRVXYmM5ozhA**	1	3	65	2	3	5		8	2	1	0	0	0	0	0		2	1				1	3	6	3	3	2	4	4	2	2	4	4											3	3	4	4	4
707	ga0A5miCVoiIIxpDlm9MnA**	1	3	27	1	2	4		9	1	1	0	0	0	0	0		2	1				1	4	4	2	2	5	4	4	5	5	2	2	4	5	5	4	4	5	3	4	4	2
957	ga0A5miCVoj17iIo704_tg**	1	3	28	2	5	1		3	1	1	0	0	0	0	0		2	3		3			4	7	3	2	2	4	4	5	5	4	2											5	5	4	4	4
1049	ga0A5miCVoiDD1-ai-IYLg**	1	3	64	2	2	5		8	1	1	0	0	0	0	0		2	3		4			1		3	3	3	3	3	3	3	3	3											4	4	3	4	4
818	ga0A5miCVojq06tqirLHVg**	1	3	43	2	3	1		2	3	1	0	0	0	0	0		2	1				1	4	6	2	3	2	2	5	5	5	2	2											3	3	4	4	5
1492	ga0A5miCVoib3kbn09-VDQ**	1	3	40	2	3	1		2	6	1	0	0	0	0	0		2	2			7		3	3	5	4	1	2	5	5	5	4	5											4	5	5	4	5
765	ga0A5miCVog4-IHIFvjwKA**	1	3	25	1	3	7	student	9	1	1	0	0	0	0	0		2	1				2	2		5	4	4	2	5	2	5	1	2	5	4	4	3	3	3	3	4	3	2
1297	ga0A5miCVogWQS8TEdGUPA**	1	3	55	1	3	1		2	1	1	0	0	0	0	0		2	3		4			4	4	5	4	5	5	5	2	2	1	2	4	5	4	3	4	2	2	2	4	2
882	ga0A5miCVogMMsmBXfK_DQ**	1	3	22	2	2	4		9	3	1	0	0	0	0	0		1	2			6		4	3	2	3	3	5	2	5	5	2	2											4	5	4	3	4
1734	ga0A5miCVohlCegeNu4wPg**	1	3	35	1	2	2		4	3	1	0	0	0	0	0		2	3		3			4	6	2	4	3	3	2	5	5	4	2	4	5	4	4	4	3	2	3	4	2
1048	ga0A5miCVogY7UYRX3YEEg**	1	3	41	2	3	1		2	3	1	0	0	0	0	0		2	1				2	4	4	2	3	3	4	2	2	2	3	4											4	4	3	3	3
622	ga0A5miCVojxWnENrzejYw**	1	3	18	2	2	1		2	1	1	0	0	0	0	0		2	3		4			1		5	4	4	2	5	5	4	2	5											3	4	5	4	4
1627	ga0A5miCVoiwWd0-6xuUaQ**	1	3	42	2	2	6		9	1	1	0	0	0	0	0		1	2			6		4	2	2	3	4	2	2	2	2	4	4											4	4	3	4	4
397	ga0A5miCVojuyXA6sJbpWQ**	1	3	61	2	3	2		3	2	1	0	0	0	0	0		2	1				1	4	4	3	3	3	3	3	3	3	3	3											3	3	3	4	4
1387	ga0A5miCVohvGRfZDqo61g**	1	3	56	2	3	6		9	6	1	0	0	0	0	0		2	2			7		5	2	5	1	1	5	5	5	2	4	1											5	5	5	4	5
1245	ga0A5miCVojpdeP30yHCOA**	1	3	29	2	3	7		9	2	0	0	0	1	0	0		2	3		4			3	4	5	5	5	5	2	3	4	4	4											5	5	5	5	4
627	ga0A5miCVohjS8oz8HC4Cw**	1	3	57	2	3	7	Homemaker	9	3	1	0	0	0	0	0		2	2			7		4	4	5	3	3	5	5	5	5	4	2											4	5	4	5	5
1303	ga0A5miCVohRhLk7IA6Dhw**	1	3	54	2	6	1		1	4	1	0	0	0	0	0		2	3		3			3	4	2	4	4	1	5	2	4	1	2											5	5	4	4	3
2765	ga0A5miCVogHHTxiQ8Bl4w**	1	3	67	1	3	1		3	4	1	0	0	0	0	0		2	3		3			4	6	2	2	3	3	2	2	5	3	5	4	4	4	4	3	2	2	3	4	2
939	ga0A5miCVoivPv_9bgYvHQ**	1	3	29	1	2	1		3	3	1	0	0	0	0	0		2	3		3			3	5	5	4	4	2	2	2	5	4	2	5	4	4	4	4	3	3	3	4	2
752	ga0A5miCVohmLdgSRIeXxg**	1	3	25	2	3	4		9	3	1	0	0	0	0	0		2	2			7		3	3	2	4	1	2	2	2	2	3	2											4	5	3	4	3
2113	ga0A5miCVoj7BHCh3YgBjQ**	1	3	37	2	2	1		6	2	1	0	0	0	0	0		2	4	Nothing	4			1		2	4	4	2	3	2	5	4	4											4	4	4	4	4
1547	ga0A5miCVojvwUQQ0OUR7w**	1	3	62	1	3	1		2	3	1	0	0	0	0	0		2	3		3			3	7	4	4	5	4	4	5	5	2	1	3	3	4	5	3	1	2	1	3	2
1521	ga0A5miCVoihHYVj_mvmEw**	1	3	38	1	5	4		9	2	0	0	0	1	0	0		2	2			7		3	1	2	5	1	5	2	1	1	1	2	5	5	4	4	5	2	4	3	4	2
541	ga0A5miCVojrSPfH2VUuaQ**	1	3	55	2	5	2		1	7	1	0	0	0	0	0		2	2			6		3	4	2	3	3	2	2	3	3	3	2											4	5	4	4	4
850	ga0A5miCVohfYtVdOcqkDg**	1	3	37	2	3	6		9	2	1	0	0	0	0	0		2	3		5			4	4	5	1	1	5	1	5	2	1	4											5	5	4	4	4
1335	ga0A5miCVoiPpYpK7RFBKA**	1	3	29	2	3	7	Homemaker	9	3	1	0	0	0	0	0		2	3		5			2		2	1	3	2	4	2	2	1	4											4	4	5	4	4
709	ga0A5miCVohlvLOLPzlUjA**	1	3	34	2	2	1		1	3	1	0	0	0	0	0		2	1				1	4	4	2	3	3	3	2	2	3	4	2											4	3	4	4	4
1603	ga0A5miCVogXQ50tyqFuSw**	1	3	19	2	2	3		4	3	1	0	0	0	0	0		2	2			7		4	2	5	2	3	3	4	5	5	3	4											4	4	5	5	4
869	ga0A5miCVohBv99S2eICww**	1	3	26	1	3	4		9	3	0	0	0	0	0	1		1	1				1	3	5	5	3	3	3	4	5	2	1	4	5	3	3	4	4	1	1	3	5	2
462	ga0A5miCVojUqojcJ7x46w**	1	3	33	2	3	4		9	2	0	0	0	0	1	0		2	1				2	3	3	2	3	2	2	3	3	3	3	2											4	4	4	4	4
956	ga0A5miCVohMvJXRpMPKJQ**	1	3	23	2	2	7	Homemaker	9	3	1	0	0	0	0	0		2	1				2	4	6	2	4	3	3	2	5	2	4	2											5	3	3	3	3
885	ga0A5miCVojAyab4_o6Yhw**	1	3	51	2	2	6		8	2	1	0	0	0	0	0		2	3		5			5	1	5	5	1	5	5	5	5	1	5											5	5	5	3	5
1619	ga0A5miCVojmqkUP0I5CUQ**	1	3		2	3	7	Homemaker	9	2	1	0	0	0	0	0		1	1				1	3	5	1	4	3	3	2	2	2	3	4											4	3	4	3	4
1204	ga0A5miCVoidRzSfkDDSOQ**	1	3	63	2	5	5		8	2	0	0	0	0	0	1	European American	2	4	Non-Partisan	4			4	6	5	1	1	5	5	2	2	2	2											3	4	5	4	4
1346	ga0A5miCVogMGe69CU9aBQ**	1	3		2	4	1		2	4	1	0	0	0	0	0		2	3		3			3	6	5	4	4	2	2	5	5	4	2											4	3	5	5	5
912	ga0A5miCVogh2c0H0nz75Q**	1	3	37	2	6	1		7	4	0	1	0	0	0	0		2	2			7		5	2	3	1	4	2	1	5	4	1	1											5	5	5	3	4
1075	ga0A5miCVoimCJYlMR_7Bg**	1	3	35	2	3	6		9	2	1	0	0	0	0	0		1	3		4			3	3	5	4	4	5	5	2	3	4	5											5	5	5	3	5
1091	ga0A5miCVogRtJXsRhJtOw**	1	3	63	1	8	1		1	7	1	0	0	0	0	0		2	1				1	4	6	3	2	2	4	2	5	5	4	4	4	3	3	2	2	2	1	2	3	2
1277	ga0A5miCVohVgUf_oQUOrw**	1	3	53	1	6	1		1	3	1	1	1	0	0	1	semitic	2	3		3			5	5	3	2	3	3	2	5	5	4	2	5	4	4	4	4	2	2	2	5	2
757	ga0A5miCVojfJTpX5Ac9bA**	1	3	60	2	6	5		1	7	1	0	0	0	0	0		2	2			7		4	2	2	4	4	2	2	5	2	4	4											5	5	4	4	4
1686	ga0A5miCVojcy6F-siX04Q**	1	3	72	2	3	5		8	2	1	0	0	0	0	0		2	2			7		5	1	5	1	1	5	5	2	3	1	4											4	5	5	5	5
984	ga0A5miCVoifvJpm6AiLVw**	1	3	34	2	5	7	Homemaker	9	3	1	0	0	0	0	0		2	2			7		5	2	2	1	1	5	2	2	3	1	4											5	5	5	5	5
732	ga0A5miCVohbudUpFJT5CQ**	1	3	48	2	4	6		9	3	1	0	0	0	0	0		2	1				2	2		2	4	4	2	2	5	2	2	2											1	4	3	4	4
1398	ga0A5miCVogxfzW1Ikm7Mg**	1	3		2	3	1		2	2	1	0	0	0	0	0			3		5			2	2	5	5	5	5	5	5	5	4	5											4	5	5	4	5
1504	ga0A5miCVogoly-3nxgSnw**	1	3	35	2	2	6		9	7	1	0	1	0	0	0		2	2			7		3	6	2	2	2	4	2	2	5	4	4											4	3	4	4	4
1171	ga0A5miCVoiS83638ji8_g**	1	3	23	2	2	2			2	1	0	1	0	0	0		2	4	Na	4			2		5	1	4	5	2	5	5	3	5											5	4	5	5	5
629	ga0A5miCVohMB0OXpXOVgA**	1	3		2	5	1		1	3	1	0	0	0	0	0		2	3		5			3	3	3	3	4	3	4	2	2	4	4											4	4	4	3	4
928	ga0A5miCVogrAbohHWzwXg**	1	3		2	3	6		9	3	1	0	0	0	0	0		2	1				2	4	5	5	2	4	3	2	5	5	4	4											5	4	4	4	4
1426	ga0A5miCVoiJgSNazLcqqg**	1	3	28	2	3	1		3	2	0	1	0	0	0	0		2	4	something else	4			3		5	3	3	5	3	5	5	3	3											5	5	5	4	3
679	ga0A5miCVoiDFoHP0RGgTA**	1	3	68	2	6	1		1	7	1	0	0	0	0	0		2	2			7		4	2	2	4	1	5	5	3	2	4	4											3	4	5	3	4
434	ga0A5miCVoj9qoPb6B-pew**	1	3	40	2	6	7	homemaker	9	3	1	0	0	0	0	0		2	3		3			4	6	3	3	3	2	5	2	5	4	3											3	4	3	3	3
774	ga0A5miCVojQl4e00qRTRw**	1	3	25	2	3	1		2	2	0	0	0	0	0	1	American	2	1				2	3	3	2	3	4	2	2	2	2	4	3											4	4	4	3	4
940	ga0A5miCVoj53R7PNzaFIw**	1	3	22	1	3	1		3	2	1	0	0	1	0	0		2	3		4			3	2	5	4	3	3	2	2	5	4	4	4	5	3	3	3	3	3	4	4	2
1351	ga0A5miCVohLtV9ccBSCFw**	1	3	60	2	3	5		8	3	1	0	0	0	0	0		2	2			7		3	2	5	1	1	5	5	2	3	1	4											5	5	5	5	5
1108	ga0A5miCVoiQy7FyTidOpg**	1	3	24	2	3	1		2	6	1	0	0	0	0	0		2	1				1	4	6	3	2	2	4	4	2	2	3	4											4	4	3	4	4
1128	ga0A5miCVoisumJXIkY8kA**	1	3	57	1	4	5		8	7	1	0	0	0	0	0		2	2			6		4	3	5	2	4	5	5	5	2	4	5	4	4	5	4	4	3	3	3	4	2
1074	ga0A5miCVoizG6FXaQNNzQ**	1	3	64	1	6	2		4	7	1	0	0	0	0	0		2	1				2	4	6	4	2	2	4	4	2	2	4	4	3	4	3	2	2	3	2	3	3	2
1229	ga0A5miCVogqt3y6-w_zuQ**	1	3	68	2	3	5		8	2	1	0	0	0	0	0		2	2			7		5	2	5	4	1	5	5	3	2	4	2											4	5	4	3	4
1898	ga0A5miCVojV452oGE_Lew**	1	3	54	2	3	1		3	2	1	0	0	0	0	0		2	1				1	3	5	2	4	3	3	4	2	3	4	2											3	3	4	3	3
2316	ga0A5miCVoh5cEzHXKgWyw**	1	3	76	2	6	5		8	6	0	0	0	1	0	0		2	3		5			4	4	2	4	4	3	3	2	2	2	2											3	3	3	3	4
1613	ga0A5miCVoguPoZEKDS9hA**	1	3	51	2	3	1		2	6	1	0	0	0	0	0		2	2			7		5	4	5	1	1	5	5	2	5	1	4											5	5	5	5	5
989	ga0A5miCVogBvv93JCAziw**	1	3	62	2	4	1		6	2	1	0	0	0	0	0		2	3		5			5	1	5	4	1	5	5	5	4	1	4											5	5	5	5	5
998	ga0A5miCVoiB-QWUsIkK7A**	1	3	44	2	6	1		1	4	1	0	0	0	0	0		2	2			7		3	2	1	4	1	1	1	2	2	1	2											5	5	4	3	4
1706	ga0A5miCVogc7mO3tX9U4g**	1	3	70	2	2	5		8	2	1	0	0	0	0	0		2	1				1	3		2	3	3	3	2	2	5	4	4											5	4	4	4	4
1170	ga0A5miCVohQtkeUtWrn8g**	1	3		1	5	2		4	7	1	0	0	0	0	0		1	3		4			5	5	1	4	2	4	4	2	2	4	4	4	3	4	2	3	3	3	4	4	2
648	ga0A5miCVojCjnAcf23lkQ**	1	3	67	2	3	5		8	2	1	0	0	0	0	0		2	2			7		5	3	2	4	1	2	5	2	2	4	2											4	5	4	4	4
1215	ga0A5miCVojnKXOmvtw4gQ**	1	3	57	2	6	5		8	6	1	0	0	0	0	0		2	1				1	4	4	5	4	4	5	4	4	2	4	1											3	3	3	3	3
2566	ga0A5miCVoilIn1cnB4YHw**	1	3	58	2	3	1		1	6	1	0	0	0	0	0		2	1				1	4	7	4	3	2	4	3	5	2	1	4											3	3	4	4	4
761	ga0A5miCVohlUy_2pCMJxw**	1	3	38	2	3	1		1	6	1	0	0	0	0	0		2	4	I do not subscribe to one political party	4			3	2	5	4	1	5	2	5	2	3	5											5	5	5	3	5
1419	ga0A5miCVoi1vOyyYfwxfA**	1	3	67	1	4	2		1	6	1	0	0	0	0	0		2	1				2	4	6	3	4	4	3	2	2	5	1	5	3	3	4	3	4	3	4	4	3	2
1355	ga0A5miCVohF5Ja65WNvCg**	1	3	92	1	3	5		8	7	1	0	0	0	0	0		2	1				1	4	5	3	2	2	4	4	2	2	2	4	3	3	3	3	3	3	3	4	3	2
1183	ga0A5miCVoiTLGSQvO-qUA**	1	3	34	1	3	1		3	2	1	0	0	0	0	0		2	1				1	4	6	5	2	2	5	1	2	2	3	2	4	3	4	4	4	2	2	3	3	2
998	ga0A5miCVogk62itKEk0GQ**	1	3	24	2	3	1		4	2	1	0	0	0	0	0		2	2			7		4	1	5	1	1	5	5	2	2	1	1											4	4	5	4	5
896	ga0A5miCVoh0j224ByFrZg**	1	3	18	2	2	8		9	2	0	0	0	0	0	1		2	2			6		3	4	5	2	2	3	3	5	5	4	2											5	5	4	5	4
1850	ga0A5miCVohnrspdrYvKpw**	1	3	54	1	5	6		9	2	1	0	0	0	0	0		2	2			7		5	2	5	4	1	5	5	2	5	1	2	4	5	5	5	5	1	1	4	4	2
1582	ga0A5miCVogS2cUi-RKE-g**	1	3	42	1	6	1		1	7	1	0	0	0	0	0		2	1				1	4	6	3	4	2	3	2	5	5	1	4	3	3	4	3	3	4	1	3	3	2
466	ga0A5miCVoj2uBJ9e_COhA**	1	3	71	1	4	5		8	2	1	0	0	0	0	0		1	3		5			4	2	5	4	4	5	5	5	5	1	4	5	5	5	5	5	1	3	3	5	2
1299	ga0A5miCVog80wAqHyZ6BA**	1	3	68	2	3	5		8	6	1	0	0	0	0	0		2	2			6		3	4	5	4	1	5	2	2	2	1	4											4	5	4	4	5
649	ga0A5miCVoi8CtJJ7wJq3w**	1	3	66	2	5	2		1	6	1	0	0	0	0	0		2	2			7		5	1	5	1	1	5	5	4	4	1	1											4	5	5	5	5
1179	ga0A5miCVoiDFUt-Lsf2Hg**	1	3	64	2	4	1		1	4	1	0	0	0	0	0		2	2			7		5	2	5	4	4	5	2	2	5	3	4											4	5	5	4	5
1386	ga0A5miCVohc0MXG8NTuFg**	1	3	30	1	4	1		1	2	0	1	0	0	0	0		2	1				1	5	1	5	5	2	2	3	5	4	1	1	3	3	5	5	5	5	5	5	3	2
1874	ga0A5miCVogi97kaFhSZPA**	1	3	64	2	5	1		1	7	1	0	0	0	0	0		2	2			7		5	2	2	1	4	2	2	3	3	4	4											4	4	4	4	4
1234	ga0A5miCVogMkdHVGVbY4Q**	1	3	64	2	3	5		8	2	1	0	0	0	0	0		2	3		5			4	2	2	4	4	2	2	2	4	4	4											4	4	4	4	4
1223	ga0A5miCVohFC9sVRfZIvA**	1	3	60	2	5	1		1	7	0	0	1	0	0	0		2	3		3			5	6	4	2	5	1	1	3	5	1	1											5	3	3	1	4
939	ga0A5miCVojqpyHZx4i42w**	1	3	63	2	5	1		1	2	1	0	0	0	0	0		2	2			7		4	2	2	4	4	5	2	3	4	4	4											4	4	4	4	4
805	ga0A5miCVoh6uzeUP_pU_w**	1	3	67	1	5	5		8	2	1	0	0	0	0	0		2	1				2	4	4	2	1	4	2	5	2	5	1	2	4	4	4	3	5	3	1	2	4	2
1081	ga0A5miCVohfOQZnUUQmrQ**	1	3	35	2	4	1		1	2	0	0	0	0	1	0		2	2			6		1		5	3	3	2	1	5	4	1	1											5	5	5	4	5
1504	ga0A5miCVohwKkw7WTh28w**	1	3	85	1	3	5		8	2	1	0	0	0	0	0		2	2			7		5	1	5	4	1	5	2	2	2	4	3	3	3	3	3	3	3	3	3	3	2
684	ga0A5miCVogWfWR9yvpLXg**	1	3	64	2	6	5		8	7	1	0	0	0	0	0		2	2			7		2	2	5	2	1	5	2	2	3	1	1											4	5	5	4	4
976	ga0A5miCVohJAlpFJqSn9w**	1	3	63	1	5	1		1	2	1	0	0	0	0	0		2	2			7		4	2	5	1	1	5	5	2	3	1	1	4	4	5	4	5	2	2	2	4	2
1696	ga0A5miCVois3tquLEU4vw**	1	3	30	2	4	2		3	2	1	0	0	0	0	0		2	1				2	2		2	3	3	2	2	2	2	2	5											5	3	3	4	4
715	ga0A5miCVogQHWrqPYv1RQ**	1	3	53	2	2	5		8	2	1	0	0	0	0	0		2	1				1	4	4	2	3	4	2	2	2	2	1	2											5	4	5	3	4
718	ga0A5miCVoi1ipeDeOsxZQ**	1	3	23	2	5	1		1	2	1	0	0	0	0	0		2	1				2	5	6	2	2	3	2	3	5	4	1	4											4	5	4	4	3
838	ga0A5miCVogqePWXa5S90Q**	1	3	65	2	3	5		8	2	1	0	0	0	0	0		2	2			7		5	3	5	4	1	2	5	2	2	2	4											4	3	3	4	3
1828	ga0A5miCVohHqA9BAQ83Qw**	1	3	66	2	3	5		8	2	1	0	0	0	0	0		2	1				1	5	6	4	2	4	3	1	5	5	3	4											5	5	5	5	5
1196	ga0A5miCVohHY055VzaAtA**	1	3	42	2	3	1		2	7	1	0	0	0	0	0		2	1				2	3	4	2	3	4	3	2	2	2	4	2											4	3	3	3	4
323		1	1	38	2	4	1		1	2	1	0	0	0	0	0		2	2			6		3	4	3	4	4	4	3	3	4	3	4											4	4	3	3	4
450		1	3	41	1	4	6		9	2	0	0	0	0	0	1	Mexican		2			6		5	2	5	5	2	2	5	5	2	2	5	5	5	5	5	4	4	4	5	4	2
494		1	1	40	2	4	1		2	2	0	0	0	1	0	0		2	2			6		2	4	3	3	3	3	3	3	3	3	3											3	3	3	3	3
645		1	2	47	2	5	4		9	2	0	0	0	1	0	0		2	2			7		5	4	5	1	1	2	1	3	5	2	1											5	5	5	5	4
1228		1	3	63	1	4	1		6	2	1	0	0	0	0	0		2	1				1	5	6	3	3	3	3	2	2	2	4	3	4	4	4	3	4	4	4	4	4	2
749		1	2	30	2	5	1		7	7	1	0	0	0	0	0		2	1				2	2	5	3	4	2	2	5	5	2	3	2											3	3	4	4	4
951		1	2	54	2	5	6		8	2	1	0	0	0	0	0		2	1				1	2	6	4	3	3	3	2	2	2	4	4											5	4	3	3	3
752		1	1		2	2	1		3	2	1	0	0	0	0	0		1	2			7		3	4	2	2	3	4	3	2	5	4	2											4	4	3	4	4
1387		1	2	65	2	2	5		8	2	1	0	0	0	0	0		2	1				1	5	7	4	2	2	4	2	5	5	1	2											3	3	3	4	4
716	ga0A5miCVohjPiF52oDCCQ**	1	2	67	1	5	5		8	2	1	0	0	0	0	0		2	1				2	4	4	2	2	5	1	1	3	3	1	3	3	4	3	2	3	1	3	2	4	2
1367		1	2	42	2	3	7	housewife	9	7	1	0	0	0	0	0		2	1				1	4	6	1	5	5	1	1	2	5	4	4											5	4	1	4	3
619		1	3	49	1	6	1		1	7	1	0	0	0	0	0		2	2			7		5	1	5	1	1	5	5	5	5	1	5	5	5	5	5	5	3	1	5	5	2
671		1	2	36	2	3	2		2	2	0	0	0	0	1	0		2	2			7		3	1	3	3	3	3	3	2	2	3	2											4	4	4	4	4
930	ga0A5miCVoj7UQTnirFwJw**	1	2	56	2	5	5		8	7	1	0	0	0	0	0		2	1				1	5	6	2	3	4	2	4	2	2	4	3											3	3	4	4	4
805		1	3	33	2	5	4		9	2	1	0	0	0	0	0		1	2			6		4	2	2	4	1	2	5	2	4	4	4											4	5	4	3	4
823	ga0A5miCVojrihlSu0PFFw**	1	2	53	1	5	1		1	7	1	0	0	0	0	0		2	1				1	5	6	2	2	2	4	5	5	5	4	4	2	3	3	3	5	3	2	3	3	2
858	ga0A5miCVoiYx1XUVsibYA**	1	2	65	2	2	5		8	7	1	0	0	0	0	0		2	2			6		3	4	2	3	4	3	2	5	2	4	2											3	3	3	3	4
1199		1	2	60	1	5	1		3	7	1	0	0	0	0	0		2	1				2	4	2	2	2	2	3	2	5	5	3	3	4	4	4	3	4	4	4	4	3	2
965		1	2		2	5	1		1	7	1	0	0	0	0	0		2	2			7		4	1	5	1	1	5	5	3	3	1	4											5	4	5	4	5
2615	ga0A5miCVojsqPqpHlmHFQ**	1	2		2	8	5		8	7	1	0	0	0	0	0		2	1				2	2	4	2	3	3	4	2	5	2	5	2											4	5	3	3	3
930		1	2		1	4	1		3	7	1	0	1	0	0	1	Persian	2	1				2	5	6	2	1	3	2	2	2	5	4	5	5	5	5	5	5	4	1	2	5	2
1363		1	2	60	1	5	1		1	7	0	0	0	1	0	0		2	1				2	4	6	2	2	3	3	2	5	2	4	2	3	3	4	4	4	2	2	2	4	2
1372	ga0A5miCVohYBLzF0wbXyg**	1	2	84	2	5	5		8	7	1	0	0	0	0	0		2	2			7		5	7	5	1	1	5	5	5	5	1	2											5	5	5	5	5
843		1	2	57	1	5	1		5	7	1	0	0	0	0	0		2	1				2	5	6	5	4	4	2	5	4	2	1	3	4	4	5	4	5	2	3	4	5	2
2065		1	2		1	3	2		1	7	1	0	0	0	0	0		2	1				2	5	4	5	1	1	5	5	5	2	4	2	5	5	5	5	5	5	3	4	5	2
771		1	2		2	5	5		8		1	0	0	0	0	0		2	2			6		2	2	2	4	1	5	5	4	4	4	2											3	4	5	4	4
2007		1	1	31	1	6	1		6	7	1	0	0	0	0	0		2	1				1	5	1	2	2	2	2	2	2	2	2	2	4	4	4	4	4	4	4	4	4	2
2165	ga0A5miCVogToxPK6z-gqA**	1	1		1	5	2		5	7	1	0	0	0	0	0		1	1				2	5	5	2	2	3	3	2	5	5	2	2	3	5	2	3	3	3	3	3	5	2
1351		1	2	70	2	6	5		8	7	1	0	0	0	0	0		2	2			7		5	1	2	4	4	5	3	2	4	1	1											5	5	5	4	5
1680		1	2	38	1	6	1		1	7	1	0	0	0	0	0		2	2			7		5	2	2	4	1	5	2	3	4	1	4	4	4	4	3	4	2	2	3	4	2
854		1	2	48	1	6	1		7	7	1	0	0	0	0	0		2	2			6		5	4	2	3	1	5	5	2	2	1	1	5	5	5	5	5	2	3	5	5	2
685		1	2	57	1	5	1		1	7	1	0	0	0	0	0		2	2			6		2	4	2	3	4	2	2	2	2	4	3	3	4	3	3	3	3	2	2	4	2
1005		1	1	38	1	7	2		5	7	1	0	0	0	0	0		2	2			7		3	1	5	4	1	5	5	2	3	4	4	5	5	5	4	4	4	4	5	4	2
566	ga0A5miCVoj5FPHSPmVQow**	1	1	22	1	3				7	0	1	0	1	0	0		1	2			6		2	4	3	3	3	3	3	3	3	3	3	5	5	5	5	5	5	5	5	5	2
2497		1	2	41	2	3	1		1	7	1	0	0	0	0	0		1	2			7		3	3	5	4	4	5	5	5	2	4	2											4	5	5	5	5
630		1	2	49	2	5	1		1	7	1	0	0	0	0	0		2	1				2	4	4	2	4	3	2	5	2	2	3	2											4	4	4	4	4
992		1	2		2	6	1		1	7	0	0	0	1	0	0		2	1				2	3	5	4	2	2	4	2	5	5	1	2											3	3	3	4	3
731	ga0A5miCVojPua-vqmLERA**	1	2	19	1	2	7	Student	9	7	1	0	0	0	0	0		2	1				1	4	6	5	2	4	2	5	2	5	2	2	4	3	3	3	3	2	4	5	3	2
826	ga0A5miCVohckK-UlPPV8A**	1	2	37	2	3	7	Housewife	9	7	1	0	0	0	0	0		2	1				1	5	5	2	3	4	1	2	5	2	1	2											5	5	3	1	3
1102		1	2	58	1	5	2		1	7	1	0	0	0	0	0		2	1				2	3	4	2	4	4	2	5	2	5	3	4	5	5	4	4	4	2	2	2	4	2
2506		1	1		2	5	6		9		1	1	0	0	0	0		2	2			7		5	2	5	5	3	5	4	5	5	2	4											4	5	5	5	5
795		1	2	38	2	5	1		1	7	0	0	0	1	0	0		2	2			6		3	3	3	4	4	3	5	3	5	1	3											4	5	4	4	4
640		1	2		2	3	1		7	7	1	0	0	0	0	0		2	2			6		4	4	2	1	1	2	2	2	2	4	4											3	4	4	3	4
753	ga0A5miCVoiWlCJkYq6j8g**	1	1	68	1	8	5		8	7	1	0	0	0	0	0		2	2			7		2	4	2	4	3	3	2	5	2	2	5	4	4	4	4	4	3	2	2	4	2
[truncated: 115 more columns]
